# Supplementary material for: Which Genes in a Typical Intertidal Seagrass (Zostera japonica) Indicate Copper-, Lead-, and Cadmium Pollution?
Source: Front Plant Sci. 2018 Oct 24;9:1545. doi: 10.3389/fpls.2018.01545 (PMC6207952; doi:10.3389/fpls.2018.01545)
Supplement: Supplementary file 2 [file Data_Sheet_1.xls]

	NRע��
c10104_g1	PREDICTED: LOW QUALITY PROTEIN: exopolygalacturonase [Fragaria vesca subsp. vesca]
c10167_g1	PREDICTED: exocyst complex component EXO70B1 [Nicotiana tomentosiformis]
c10213_g1	PREDICTED: histone deacetylase HDT1-like [Vitis vinifera]
c10219_g1	PREDICTED: probable protein phosphatase 2C 60 isoform X1 [Elaeis guineensis]
c10236_g1	PREDICTED: uncharacterized protein LOC102666051 [Glycine max]
c10240_g1	PREDICTED: KH domain-containing protein At4g18375-like [Glycine max]
c10253_g1	BnaA02g25550D [Brassica napus]
c10254_g1	PREDICTED: peroxidase 72-like [Musa acuminata subsp. malaccensis]
c10301_g1	hypothetical protein ZOSMA_145G00200 [Zostera marina]
c10348_g1	hypothetical protein ZOSMA_42G00490 [Zostera marina]
c10385_g1	PREDICTED: phosphoinositide phospholipase C 4 [Theobroma cacao]
c10390_g1	PREDICTED: condensin complex subunit 1 isoform X1 [Jatropha curcas]
c10405_g1	hypothetical protein CARUB_v10006309mg [Capsella rubella]
c10435_g1	PREDICTED: thylakoid lumenal 15.0 kDa protein 2, chloroplastic [Cicer arietinum]
c10456_g1	PREDICTED: B3 domain-containing protein Os01g0723500-like isoform X3 [Nicotiana sylvestris]
c10471_g1	PREDICTED: inactive protein RESTRICTED TEV MOVEMENT 2-like [Cicer arietinum]
c10492_g1	PREDICTED: serine/threonine-protein kinase MARK1 [Solanum lycopersicum]
c10501_g1	PREDICTED: uncharacterized protein LOC107951431 isoform X2 [Gossypium hirsutum]
c10505_g1	PREDICTED: uncharacterized protein LOC104214213 [Nicotiana sylvestris]
c10514_g1	PREDICTED: uncharacterized protein LOC105111143 [Populus euphratica]
c10531_g1	PREDICTED: ribosome biogenesis protein BRX1 [Gossypium raimondii]
c10538_g1	PREDICTED: C-terminal binding protein AN-like [Nelumbo nucifera]
c10575_g1	PREDICTED: probable ubiquitin-conjugating enzyme E2 16 [Elaeis guineensis]
c10580_g1	Ras-related protein ARA-4 [Populus trichocarpa]
c10602_g1	PREDICTED: two-pore potassium channel 3-like [Capsicum annuum]
c10630_g1	PREDICTED: uncharacterized protein LOC18588849 isoform X1 [Theobroma cacao]
c10657_g1	PREDICTED: uncharacterized protein LOC102591682 [Solanum tuberosum]
c10875_g1	PREDICTED: syntaxin-124-like [Gossypium raimondii]
c11070_g2	PREDICTED: uncharacterized protein LOC107798759 isoform X1 [Nicotiana tabacum]
c11083_g1	OSIGBa0096P03.8 [Oryza sativa Indica Group]
c11122_g1	ACI14 [Solanum lycopersicum]
c11269_g1	PREDICTED: autophagy-related protein 18h-like [Nelumbo nucifera]
c11327_g1	PREDICTED: acyl carrier protein 1, mitochondrial [Nicotiana sylvestris]
c11512_g1	BnaAnng33130D [Brassica napus]
c11788_g1	RecName: Full=NADPH--cytochrome P450 reductase; Short=CPR; Short=P450R [Catharanthus roseus]
c11844_g1	hypothetical protein MANES_06G021400 [Manihot esculenta]
c11876_g1	Protein FRIGIDA, partial [Anthurium amnicola]
c12023_g1	PREDICTED: uncharacterized protein LOC103935112 [Pyrus x bretschneideri]
c12041_g1	TPR repeat protein [Medicago truncatula]
c12063_g1	Fimbrin-2, partial [Ananas comosus]
c12177_g1	PREDICTED: myosin-9-like isoform X2 [Phoenix dactylifera]
c1225_g1	PREDICTED: protein STAY-GREEN LIKE, chloroplastic isoform X2 [Nelumbo nucifera]
c12272_g1	PREDICTED: pantothenate kinase 2-like [Malus domestica]
c12341_g1	PREDICTED: dual-specificity protein-like phosphatase 1 isoform X1 [Zea mays]
c12354_g1	PREDICTED: zinc finger A20 and AN1 domain-containing stress-associated protein 5 [Solanum pennellii]
c12509_g1	PREDICTED: purple acid phosphatase 17-like [Musa acuminata subsp. malaccensis]
c12518_g1	PREDICTED: receptor-like cytosolic serine/threonine-protein kinase RBK2 isoform X1 [Nicotiana tomentosiformis]
c12549_g1	hypothetical protein CICLE_v10002925mg [Citrus clementina]
c12708_g1	PREDICTED: calcium-dependent protein kinase 34 [Daucus carota subsp. sativus]
c12839_g1	PREDICTED: WAT1-related protein At3g30340-like [Gossypium raimondii]
c129_g1	unnamed protein product [Vitis vinifera]
c13238_g1	PREDICTED: uncharacterized protein LOC104904445 [Beta vulgaris subsp. vulgaris]
c13349_g1	#N/A
c1363_g1	PREDICTED: ADP,ATP carrier protein ER-ANT1 [Tarenaya hassleriana]
c13970_g1	#N/A
c13991_g1	PREDICTED: carbonyl reductase [NADPH] 1 [Capsicum annuum]
c141_g1	hypothetical protein SOVF_067510 [Spinacia oleracea]
c14338_g1	PREDICTED: T-complex protein 1 subunit eta-like [Phoenix dactylifera]
c14391_g1	PREDICTED: zinc finger CCCH domain-containing protein 53 isoform X1 [Vitis vinifera]
c14399_g1	conserved hypothetical protein [Ricinus communis]
c14490_g1	PREDICTED: heterogeneous nuclear ribonucleoprotein 1-like [Erythranthe guttata]
c14591_g1	PREDICTED: uncharacterized protein LOC104780093 isoform X2 [Camelina sativa]
c14655_g1	PREDICTED: cyclin-D3-1-like [Musa acuminata subsp. malaccensis]
c14676_g1	#N/A
c14687_g1	hypothetical protein POPTR_0012s09470g [Populus trichocarpa]
c14689_g1	PREDICTED: nicotianamine synthase-like [Cicer arietinum]
c14716_g1	PREDICTED: UDP-glucuronic acid decarboxylase 3-like [Brassica oleracea var. oleracea]
c14754_g1	PREDICTED: probable sucrose-phosphate synthase 1 isoform X2 [Nelumbo nucifera]
c14795_g1	Auxin-induced protein 5NG4, putative [Ricinus communis]
c1479_g1	-
c14885_g1	PREDICTED: uncharacterized protein LOC107007326 [Solanum pennellii]
c14893_g1	PREDICTED: polygalacturonase-like [Musa acuminata subsp. malaccensis]
c14901_g1	PREDICTED: probable carbohydrate esterase At4g34215 [Solanum pennellii]
c14904_g1	PREDICTED: uncharacterized protein At5g49945 [Gossypium raimondii]
c14987_g1	PREDICTED: uncharacterized membrane protein At1g06890 [Malus domestica]
c15001_g1	PREDICTED: ethylene-responsive transcription factor ERF011-like [Elaeis guineensis]
c15313_g2	hypothetical protein ACMD2_12539 [Ananas comosus]
c1533_g1	PREDICTED: pollen receptor-like kinase 1 [Ziziphus jujuba]
c15362_g1	PREDICTED: mediator of RNA polymerase II transcription subunit 14 [Ziziphus jujuba]
c15469_g1	hypothetical protein PRUPE_ppa020164mg [Prunus persica]
c15469_g2	PREDICTED: zinc transporter 8-like [Brachypodium distachyon]
c15522_g1	hypothetical protein DCAR_007772 [Daucus carota subsp. sativus]
c15633_g1	PREDICTED: probable carboxylesterase 11 [Nicotiana sylvestris]
c15718_g1	PREDICTED: uncharacterized protein LOC102583741 [Solanum tuberosum]
c15784_g1	PREDICTED: putative SNAP25 homologous protein SNAP30 [Tarenaya hassleriana]
c15855_g1	PREDICTED: probable carboxylesterase 9 [Nicotiana tomentosiformis]
c15918_g1	PREDICTED: small RNA degrading nuclease 5 isoform X1 [Gossypium arboreum]
c15998_g1	PREDICTED: uncharacterized protein LOC104211988 [Nicotiana sylvestris]
c16031_g1	PREDICTED: mRNA-decapping enzyme-like protein isoform X1 [Vitis vinifera]
c16333_g1	protein WEAK CHLOROPLAST MOVEMENT UNDER BLUE LIGHT 1-like [Dorcoceras hygrometricum]
c1653_g1	hypothetical protein ACMD2_10106 [Ananas comosus]
c16684_g1	PREDICTED: protein EFR3 homolog B-like [Solanum lycopersicum]
c16947_g1	PREDICTED: putative endo-1,3(4)-beta-glucanase 2 [Glycine max]
c16983_g1	Uncharacterized protein TCM_036395 [Theobroma cacao]
c16992_g1	PREDICTED: probable E3 ubiquitin ligase SUD1-like isoform X1 [Citrus sinensis]
c17092_g1	hypothetical protein 0_1050_01, partial [Pinus taeda]
c17267_g1	PREDICTED: uncharacterized protein LOC104227905 [Nicotiana sylvestris]
c17348_g1	retarded palea 1 protein, partial [Chrysopogon serrulatus]
c17395_g1	PREDICTED: psbP-like protein 1, chloroplastic isoform X1 [Pyrus x bretschneideri]
c17464_g1	predicted protein, partial [Hordeum vulgare subsp. vulgare]
c17464_g2	PREDICTED: multiple C2 and transmembrane domain-containing protein 1-like [Jatropha curcas]
c17467_g1	PREDICTED: pentatricopeptide repeat-containing protein At3g62890-like [Daucus carota subsp. sativus]
c17480_g1	PREDICTED: DNA polymerase I B, chloroplastic/mitochondrial-like isoform X2 [Nicotiana tabacum]
c17533_g1	PREDICTED: uncharacterized protein LOC100821022 isoform X1 [Brachypodium distachyon]
c17670_g1	PREDICTED: uncharacterized protein LOC107767725 [Nicotiana tabacum]
c1767_g1	PREDICTED: heterogeneous nuclear ribonucleoprotein 1-like isoform X2 [Gossypium hirsutum]
c1775_g1	PREDICTED: LRR receptor-like serine/threonine-protein kinase FEI 1-like [Citrus sinensis]
c17762_g1	hypothetical protein MIMGU_mgv1a021557mg [Erythranthe guttata]
c1785_g1	ADP-ribosylation factor [Zea mays]
c17915_g1	PREDICTED: pollen-specific protein SF21-like [Capsicum annuum]
c17925_g1	#N/A
c17932_g1	PREDICTED: probable U3 small nucleolar RNA-associated protein 7 [Vigna radiata var. radiata]
c17940_g1	putative NADP-dependent oxidoreductase P2 [Cajanus cajan]
c17973_g1	hypothetical protein L484_004167 [Morus notabilis]
c18005_g1	PREDICTED: DNA primase small subunit [Musa acuminata subsp. malaccensis]
c18015_g1	PREDICTED: zinc finger protein 1-like [Elaeis guineensis]
c18017_g1	unnamed product [Ostreococcus tauri]
c18122_g1	Stress response protein NST1 [Anthurium amnicola]
c18162_g1	PREDICTED: probable calcium-binding protein CML18 [Capsicum annuum]
c18270_g1	hypothetical protein PHAVU_001G262200g [Phaseolus vulgaris]
c18296_g1	hypothetical protein MANES_S059600 [Manihot esculenta]
c18390_g1	PREDICTED: uncharacterized protein LOC105161471 [Sesamum indicum]
c18413_g1	hypothetical protein OsI_32032 [Oryza sativa Indica Group]
c1850_g1	JAZ10 [Hevea brasiliensis]
c18510_g1	hypothetical protein EUGRSUZ_B03826 [Eucalyptus grandis]
c1851_g1	PREDICTED: uncharacterized protein LOC105042509 isoform X1 [Elaeis guineensis]
c1855_g1	putative membrane C2G11.09 [Gossypium arboreum]
c18605_g1	PREDICTED: fatty acyl-CoA reductase 3 [Amborella trichopoda]
c1863_g1	PREDICTED: GDSL esterase/lipase At4g10955 [Gossypium hirsutum]
c18748_g1	arginine decarboxylase 1 [Nicotiana tabacum]
c18773_g1	hypothetical protein MANES_11G029400 [Manihot esculenta]
c18867_g1	hypothetical protein CICLE_v10033019mg [Citrus clementina]
c18910_g1	gamma-tocopherol methyl transferase [Triticum aestivum]
c18931_g1	PREDICTED: kinesin-13A isoform X1 [Jatropha curcas]
c1894_g1	PREDICTED: rhodanese-like domain-containing protein 11, chloroplastic [Fragaria vesca subsp. vesca]
c18990_g1	PREDICTED: uncharacterized protein LOC104094660 [Nicotiana tomentosiformis]
c1902_g1	PREDICTED: probable leucine-rich repeat receptor-like protein kinase At1g68400 [Ziziphus jujuba]
c19074_g1	PREDICTED: phosphatidylinositol 4-kinase gamma 2-like [Malus domestica]
c19157_g1	PREDICTED: xylem cysteine proteinase 1 [Ziziphus jujuba]
c19181_g1	PREDICTED: nodal modulator 1 isoform X1 [Theobroma cacao]
c19205_g2	protein CROLIN1 [Arabidopsis thaliana]
c19268_g1	PREDICTED: uncharacterized protein LOC104599279 [Nelumbo nucifera]
c19325_g1	PREDICTED: uncharacterized protein LOC105136648 [Populus euphratica]
c19331_g1	PREDICTED: UDP-glycosyltransferase 86A1-like [Capsicum annuum]
c19396_g1	fructose-bisphosphate aldolase [Phaeodactylum tricornutum CCAP 1055/1]
c19481_g1	PREDICTED: probable ribose-5-phosphate isomerase 2 [Jatropha curcas]
c19521_g1	hypothetical protein TSUD_162910 [Trifolium subterraneum]
c19540_g1	hypothetical protein DCAR_025657 [Daucus carota subsp. sativus]
c19542_g1	PREDICTED: programmed cell death protein 4 [Solanum lycopersicum]
c19645_g1	#N/A
c19669_g1	PREDICTED: acid phosphatase 1-like [Nelumbo nucifera]
c19680_g2	PREDICTED: protein ECERIFERUM 1-like [Setaria italica]
c19713_g1	PREDICTED: RING finger and transmembrane domain-containing protein 1-like [Nicotiana tabacum]
c19713_g2	unnamed protein product [Vitis vinifera]
c19749_g1	PREDICTED: heptahelical transmembrane protein 2-like [Nicotiana sylvestris]
c19887_g1	PREDICTED: probable galacturonosyltransferase-like 4 [Nicotiana tomentosiformis]
c19963_g1	PREDICTED: aldehyde dehydrogenase 22A1 [Vitis vinifera]
c19972_g1	hypothetical protein MNEG_4401 [Monoraphidium neglectum]
c19987_g1	PREDICTED: uncharacterized protein LOC105970998 [Erythranthe guttata]
c20001_g1	PREDICTED: CSC1-like protein At4g02900 [Capsicum annuum]
c20019_g1	PREDICTED: exosome complex exonuclease RRP46 homolog [Daucus carota subsp. sativus]
c20026_g1	hypothetical protein ZOSMA_1G01110 [Zostera marina]
c20067_g1	PREDICTED: RING-H2 finger protein ATL14-like [Solanum pennellii]
c20153_g1	PREDICTED: WAT1-related protein At5g47470 [Fragaria vesca subsp. vesca]
c20155_g1	PREDICTED: probable xyloglucan endotransglucosylase/hydrolase protein 28 [Musa acuminata subsp. malaccensis]
c20167_g1	Expansin-A16 [Glycine soja]
c20169_g1	hypothetical protein PHAVU_008G082900g [Phaseolus vulgaris]
c20315_g1	PREDICTED: stress-associated endoplasmic reticulum protein 2 [Solanum lycopersicum]
c20452_g1	-
c20663_g1	hypothetical protein CICLE_v10026080mg [Citrus clementina]
c20669_g1	PREDICTED: ras-related protein RABE1c-like [Solanum tuberosum]
c20729_g1	hypothetical protein KK1_032237 [Cajanus cajan]
c20745_g1	Uncharacterized protein TCM_015451 [Theobroma cacao]
c20746_g1	PREDICTED: ceramide-1-phosphate transfer protein-like [Solanum tuberosum]
c20768_g1	heavy-metal-associated domain-containing family protein [Populus trichocarpa]
c20804_g1	hypothetical protein L484_002912 [Morus notabilis]
c20805_g1	PREDICTED: major facilitator superfamily domain-containing protein 12-like isoform X3 [Nelumbo nucifera]
c20808_g2	PREDICTED: uncharacterized protein LOC105041866 [Elaeis guineensis]
c20873_g1	PREDICTED: E3 ubiquitin-protein ligase UPL1-like isoform X2 [Musa acuminata subsp. malaccensis]
c20944_g1	PREDICTED: ADP-ribosylation factor-like protein 8B isoform X1 [Gossypium raimondii]
c20964_g1	hypothetical protein PRUPE_ppa024293mg [Prunus persica]
c21024_g1	hypothetical protein F511_20853 [Dorcoceras hygrometricum]
c21111_g1	PREDICTED: endoplasmic reticulum-Golgi intermediate compartment protein 3-like [Gossypium raimondii]
c21144_g1	PREDICTED: calmodulin-7-like isoform X2 [Erythranthe guttata]
c21183_g1	#N/A
c21199_g1	hypothetical protein MANES_17G080100 [Manihot esculenta]
c21220_g1	PREDICTED: uncharacterized protein LOC103983940 [Musa acuminata subsp. malaccensis]
c21226_g1	PREDICTED: transcription factor MYB12-like [Nicotiana tabacum]
c21321_g1	PREDICTED: UDP-glycosyltransferase 73C6-like [Gossypium hirsutum]
c21331_g1	PREDICTED: zinc finger protein CONSTANS-LIKE 9-like [Elaeis guineensis]
c21348_g1	hypothetical protein CISIN_1g0195702mg, partial [Citrus sinensis]
c21363_g2	Uncharacterized protein isoform 1 [Theobroma cacao]
c21387_g1	PREDICTED: sphinganine C(4)-monooxygenase 1 [Malus domestica]
c21390_g1	PREDICTED: uncharacterized protein LOC108220693 [Daucus carota subsp. sativus]
c21403_g1	putative splicing factor 3A subunit 1 [Anthurium amnicola]
c21408_g2	PREDICTED: uncharacterized protein LOC107789209 [Nicotiana tabacum]
c21409_g2	PREDICTED: tubulin alpha-3 chain-like [Erythranthe guttata]
c21420_g1	ubiquitin-conjugating enzyme E2, putative [Ricinus communis]
c21429_g1	PREDICTED: uncharacterized protein LOC103934116 [Pyrus x bretschneideri]
c21456_g1	PREDICTED: ankyrin-1 [Eucalyptus grandis]
c21541_g1	PREDICTED: metalloendoproteinase 1-like [Citrus sinensis]
c21585_g1	PREDICTED: uncharacterized protein LOC103953116 [Pyrus x bretschneideri]
c21665_g1	unknown [Solanum lycopersicum]
c21686_g2	hypothetical protein MANES_09G123100 [Manihot esculenta]
c21697_g1	PREDICTED: cytochrome c oxidase subunit 5C [Nelumbo nucifera]
c21712_g1	#N/A
c21782_g1	PREDICTED: uncharacterized protein LOC103966863 isoform X1 [Pyrus x bretschneideri]
c21815_g1	PREDICTED: single-stranded DNA-bindig protein WHY2, mitochondrial isoform X1 [Phoenix dactylifera]
c21855_g1	AP-2 complex subunit sigma [Anthurium amnicola]
c21967_g1	PREDICTED: BEL1-like homeodomain protein 7 isoform X1 [Elaeis guineensis]
c22024_g1	hypothetical protein POPTR_0001s23420g [Populus trichocarpa]
c22028_g1	CAX-interacting protein 4 [Ananas comosus]
c22075_g1	pyruvate kinase, cytosolic isozyme, partial [Genlisea aurea]
c22079_g2	hypothetical protein POPTR_0015s12230g [Populus trichocarpa]
c22116_g1	polyprotein [Arabidopsis thaliana]
c22190_g1	PREDICTED: WD repeat-containing protein 74-like [Populus euphratica]
c22282_g2	predicted protein, partial [Hordeum vulgare subsp. vulgare]
c22325_g1	hypothetical protein JCGZ_25269 [Jatropha curcas]
c22337_g1	PREDICTED: proline-rich receptor-like protein kinase PERK4 isoform X1 [Solanum pennellii]
c22387_g1	PREDICTED: villin-2 isoform X2 [Ziziphus jujuba]
c22393_g1	PREDICTED: uncharacterized protein LOC106757776 [Vigna radiata var. radiata]
c22431_g2	PREDICTED: IST1 homolog [Capsicum annuum]
c22450_g1	#N/A
c22473_g1	hypothetical protein LR48_Vigan643s000900 [Vigna angularis]
c22644_g1	hypothetical protein B456_009G153300 [Gossypium raimondii]
c22682_g1	PREDICTED: adiponectin receptor protein 1-like [Oryza brachyantha]
c22710_g1	PREDICTED: uncharacterized protein LOC107920769 [Gossypium hirsutum]
c22712_g1	PREDICTED: probable folate-biopterin transporter 4 isoform X2 [Glycine max]
c22735_g1	conserved hypothetical protein [Ricinus communis]
c22757_g1	Potassium transporter 2 isoform 1 [Theobroma cacao]
c22789_g1	PREDICTED: KH domain-containing protein At4g18375-like isoform X3 [Nelumbo nucifera]
c22807_g1	PREDICTED: UDP-sulfoquinovose synthase, chloroplastic isoform X2 [Sesamum indicum]
c22821_g1	hypothetical protein TSUD_182070 [Trifolium subterraneum]
c22842_g1	PREDICTED: probable protein phosphatase 2C 40 isoform X1 [Gossypium raimondii]
c22844_g1	PREDICTED: putative pentatricopeptide repeat-containing protein At1g02420-like [Solanum tuberosum]
c22873_g1	hypothetical protein CICLE_v10024094mg [Citrus clementina]
c22876_g2	PREDICTED: pyruvate, phosphate dikinase regulatory protein 2 [Vitis vinifera]
c22906_g1	inositol or phosphatidylinositol kinase, putative [Ricinus communis]
c22906_g2	PREDICTED: phosphatidylinositol 4-kinase gamma 8 [Erythranthe guttata]
c22947_g1	BnaA05g14870D [Brassica napus]
c22978_g1	PREDICTED: myosin heavy chain, non-muscle [Vitis vinifera]
c23054_g1	PREDICTED: desiccation protectant protein Lea14 homolog [Nicotiana tomentosiformis]
c23077_g1	PREDICTED: UPF0503 protein At3g09070, chloroplastic [Musa acuminata subsp. malaccensis]
c23105_g1	PREDICTED: uncharacterized protein LOC107873134 [Capsicum annuum]
c23125_g1	PREDICTED: homeobox protein HOX1A-like isoform X3 [Brachypodium distachyon]
c23212_g1	PREDICTED: structural maintenance of chromosomes protein 5-like isoform X1 [Populus euphratica]
c23217_g1	#N/A
c23279_g1	PREDICTED: probable inactive receptor kinase At5g67200 [Vitis vinifera]
c23282_g1	PREDICTED: UDP-glucuronate 4-epimerase 1 [Prunus mume]
c23293_g1	PREDICTED: probable ADP-ribosylation factor GTPase-activating protein AGD15 [Solanum pennellii]
c23306_g2	PREDICTED: uncharacterized WD repeat-containing protein alr3466-like [Nicotiana tabacum]
c23339_g1	Protein ACCUMULATION AND REPLICATION OF CHLOROPLASTS 3 [Ananas comosus]
c23391_g1	PREDICTED: nucleolar complex protein 3 homolog [Prunus mume]
c23396_g1	UDP-sulfoquinovose: alpha-diacylglycerol-sulfoquinovosyltransferase [Selaginella moellendorffii]
c23414_g1	hypothetical protein L484_027201 [Morus notabilis]
c23422_g1	#N/A
c23526_g2	RecName: Full=Serine/threonine-protein phosphatase PP1 isozyme 2
c23543_g1	RecName: Full=Polcalcin Che a 3; AltName: Full=Calcium-binding pollen allergen Che a 3; AltName: Allergen=Che a 3
c23569_g1	hypothetical protein GLYMA_01G069600 [Glycine max]
c23575_g1	Protein csx2, partial [Anthurium amnicola]
c23590_g1	PREDICTED: uncharacterized protein LOC105962264 [Erythranthe guttata]
c23594_g1	PREDICTED: protein YLS9-like [Nelumbo nucifera]
c23639_g1	PREDICTED: probable calcium-binding protein CML36-like [Oryza brachyantha]
c23650_g1	PREDICTED: LMBR1 domain-containing protein 2 homolog A-like [Solanum tuberosum]
c23709_g2	PREDICTED: cyclase-associated protein 1 [Theobroma cacao]
c23710_g1	PREDICTED: single-stranded DNA-binding protein, mitochondrial-like isoform X2 [Malus domestica]
c23721_g1	PREDICTED: pyruvate dehydrogenase E1 component subunit alpha-3, chloroplastic-like [Nicotiana sylvestris]
c23749_g1	PREDICTED: vesicle-associated membrane protein 711-like [Nicotiana sylvestris]
c23772_g1	Sec14 cytosolic factor [Anthurium amnicola]
c23859_g2	Mixta-like2, partial [Mabrya acerifolia]
c24051_g1	PREDICTED: uncharacterized protein LOC105043126 [Elaeis guineensis]
c24083_g1	PREDICTED: alcohol dehydrogenase-like 4 [Theobroma cacao]
c24109_g1	60S ribosomal protein L3 [Phytophthora infestans T30-4]
c24141_g1	PREDICTED: uncharacterized protein LOC103707292 isoform X1 [Phoenix dactylifera]
c24147_g1	PREDICTED: receptor-like cytosolic serine/threonine-protein kinase RBK1 [Nicotiana sylvestris]
c24164_g1	PREDICTED: phospholipid-transporting ATPase 3-like isoform X1 [Capsicum annuum]
c24172_g1	PREDICTED: uncharacterized protein LOC103405575 isoform X2 [Malus domestica]
c24184_g1	PREDICTED: CTL-like protein DDB_G0274487 isoform X2 [Phoenix dactylifera]
c24184_g2	PREDICTED: CTL-like protein DDB_G0274487 [Theobroma cacao]
c24281_g1	unnamed protein product [Coffea canephora]
c24363_g1	PREDICTED: kinesin-4 isoform X1 [Ricinus communis]
c24386_g1	photosystem II protein C (chloroplast) [Salix suchowensis]
c24453_g1	PREDICTED: ELMO domain-containing protein A-like [Arachis duranensis]
c24503_g1	PREDICTED: probable pectate lyase P59-like [Solanum tuberosum]
c24592_g1	PREDICTED: uncharacterized protein At1g04910-like isoform X2 [Pyrus x bretschneideri]
c24597_g1	PREDICTED: glycine-rich RNA-binding protein 4, mitochondrial-like [Phoenix dactylifera]
c24621_g1	#N/A
c24674_g1	-
c24686_g1	hypothetical protein L484_026404 [Morus notabilis]
c24778_g1	hypothetical protein EUTSA_v10026325mg [Eutrema salsugineum]
c24811_g1	PREDICTED: cyclin-dependent kinase F-4 [Vitis vinifera]
c24811_g2	PREDICTED: cyclin-dependent kinase F-4-like isoform X1 [Nicotiana tomentosiformis]
c24833_g1	PREDICTED: anaphase-promoting complex subunit 1-like [Solanum pennellii]
c24912_g1	PREDICTED: DEAD-box ATP-dependent RNA helicase 28-like isoform X1 [Citrus sinensis]
c24938_g1	#N/A
c2494_g1	#N/A
c25052_g1	PREDICTED: pentatricopeptide repeat-containing protein At2g35130 isoform X1 [Vitis vinifera]
c25100_g1	PREDICTED: uncharacterized protein LOC105133995 isoform X3 [Populus euphratica]
c25175_g1	PREDICTED: uncharacterized protein LOC103987673 [Musa acuminata subsp. malaccensis]
c25264_g1	PREDICTED: protein ASPARTIC PROTEASE IN GUARD CELL 1 [Cucumis sativus]
c25274_g1	PREDICTED: rab3 GTPase-activating protein catalytic subunit [Nicotiana sylvestris]
c25292_g1	PREDICTED: uncharacterized protein LOC107900449 [Gossypium hirsutum]
c25314_g1	PREDICTED: interactor of constitutive active ROPs 2, chloroplastic isoform X1 [Jatropha curcas]
c25349_g1	PREDICTED: UTP--glucose-1-phosphate uridylyltransferase-like [Citrus sinensis]
c25351_g1	PREDICTED: arabinogalactan peptide 20-like [Musa acuminata subsp. malaccensis]
c25370_g1	PREDICTED: CBL-interacting protein kinase 18-like [Elaeis guineensis]
c25377_g1	PREDICTED: chaperonin 60 subunit beta 4, chloroplastic [Vitis vinifera]
c25418_g1	hypothetical protein LR48_Vigan833s000500 [Vigna angularis]
c25434_g2	hypothetical protein F511_09012 [Dorcoceras hygrometricum]
c25515_g1	PREDICTED: mechanosensitive ion channel protein 6-like [Sesamum indicum]
c25525_g1	PREDICTED: uncharacterized protein LOC105173082 [Sesamum indicum]
c25525_g2	PREDICTED: uncharacterized protein LOC102586866 [Solanum tuberosum]
c25686_g1	carbonic anhydrase 2 2 [Solanum lycopersicum]
c2572_g1	PREDICTED: cleavage and polyadenylation specificity factor subunit 3-I [Musa acuminata subsp. malaccensis]
c25823_g1	PREDICTED: E3 ubiquitin-protein ligase SINAT3 [Solanum pennellii]
c25878_g1	hypothetical protein VIGAN_07204400 [Vigna angularis var. angularis]
c25908_g1	PREDICTED: ultraviolet-B receptor UVR8 [Pyrus x bretschneideri]
c25978_g1	Clathrin light chain 2 [Ananas comosus]
c26069_g1	-
c26139_g1	PREDICTED: rop guanine nucleotide exchange factor 9-like [Nelumbo nucifera]
c26167_g1	hypothetical protein GPECTOR_8g338 [Gonium pectorale]
c2616_g1	PREDICTED: chaperone protein dnaJ 50 [Gossypium raimondii]
c26179_g1	-
c26183_g1	PREDICTED: thioredoxin-like 2, chloroplastic [Elaeis guineensis]
c26255_g1	PREDICTED: uncharacterized protein LOC108216978 [Daucus carota subsp. sativus]
c26268_g1	hypothetical protein L484_027688 [Morus notabilis]
c26282_g1	PREDICTED: RPM1-interacting protein 4-like [Nelumbo nucifera]
c26319_g1	PREDICTED: putative MO25-like protein At5g47540 isoform X2 [Nicotiana tabacum]
c26364_g2	PREDICTED: protein kinase G11A-like [Phoenix dactylifera]
c26370_g1	PREDICTED: carbamoyl-phosphate synthase small chain, chloroplastic isoform X2 [Phoenix dactylifera]
c26390_g1	expressed unknown protein [Ectocarpus siliculosus]
c26400_g1	PREDICTED: rhodanese-like domain-containing protein 4, chloroplastic [Nicotiana tabacum]
c26486_g1	callose synthase-like protein, partial [Oryza sativa Japonica Group]
c26520_g1	PREDICTED: uncharacterized protein LOC106329087 isoform X2 [Brassica oleracea var. oleracea]
c26527_g1	PREDICTED: mitochondrial acidic protein MAM33-like [Nelumbo nucifera]
c26614_g1	PREDICTED: CBL-interacting serine/threonine-protein kinase 1-like isoform X1 [Vitis vinifera]
c26616_g1	PREDICTED: uncharacterized protein LOC107829319 [Nicotiana tabacum]
c26651_g2	PREDICTED: uncharacterized protein LOC101246698 [Solanum lycopersicum]
c26659_g1	NAD-dependent epimerase/dehydratase [Cynara cardunculus var. scolymus]
c2666_g1	hypothetical protein DCAR_009124 [Daucus carota subsp. sativus]
c2666_g2	PREDICTED: uncharacterized protein LOC107843996 [Capsicum annuum]
c26680_g2	myb-related protein [Pinus sylvestris]
c26695_g1	hypothetical protein ARALYDRAFT_345092 [Arabidopsis lyrata subsp. lyrata]
c26702_g1	PREDICTED: trifunctional UDP-glucose 4,6-dehydratase/UDP-4-keto-6-deoxy-D-glucose 3,5-epimerase/UDP-4-keto-L-rhamnose-reductase RHM1 [Erythranthe guttata]
c26754_g1	unnamed protein product [Coffea canephora]
c26775_g1	PREDICTED: uncharacterized protein LOC103976900 [Musa acuminata subsp. malaccensis]
c26776_g1	hypothetical protein EUTSA_v10028730mg [Eutrema salsugineum]
c26776_g2	PREDICTED: polyubiquitin-like, partial [Musa acuminata subsp. malaccensis]
c26778_g1	PREDICTED: protein lingerer-like isoform X2 [Malus domestica]
c26902_g1	PREDICTED: stress-associated endoplasmic reticulum protein 2 [Solanum lycopersicum]
c2690_g1	PREDICTED: E3 ubiquitin-protein ligase RNF170-like isoform X1 [Nicotiana sylvestris]
c26936_g1	PREDICTED: anther-specific protein LAT52 [Solanum pennellii]
c26937_g1	PREDICTED: protein MIZU-KUSSEI 1-like [Solanum pennellii]
c26941_g1	PREDICTED: CASP-like protein 5C1 [Nelumbo nucifera]
c27081_g1	TBC1 domain family member 2A [Momordica charantia]
c27160_g1	PREDICTED: peroxidase 6 [Solanum pennellii]
c27163_g3	PREDICTED: novel plant SNARE 11 [Jatropha curcas]
c27168_g1	PREDICTED: elongator complex protein 1-like isoform X1 [Populus euphratica]
c27215_g1	PREDICTED: protein ENHANCED DISEASE RESISTANCE 2-like [Capsicum annuum]
c27266_g1	knotted-like 4 protein [Dactylorhiza fuchsii]
c27316_g1	hypothetical protein PRUPE_ppa024718mg [Prunus persica]
c27323_g1	PREDICTED: calcium-dependent protein kinase 34-like [Nicotiana sylvestris]
c27340_g1	protein phosphatase 2c, putative [Ricinus communis]
c27353_g1	hypothetical protein POPTR_0016s05620g, partial [Populus trichocarpa]
c27371_g1	actin depolymerizing protein [Gonapodya prolifera JEL478]
c27444_g1	hypothetical protein M569_11044, partial [Genlisea aurea]
c27453_g1	-
c27476_g1	PREDICTED: uncharacterized protein LOC107811238 [Nicotiana tabacum]
c27513_g1	PREDICTED: F-box protein FBW2-like [Nicotiana tomentosiformis]
c27534_g1	hypothetical protein CICLE_v10008867mg [Citrus clementina]
c27540_g1	PREDICTED: ACD11 homolog protein [Daucus carota subsp. sativus]
c27559_g1	PREDICTED: F-box/ankyrin repeat protein SKIP35-like isoform X3 [Solanum tuberosum]
c27595_g1	PREDICTED: late embryogenesis abundant protein Lea14-A [Vitis vinifera]
c27608_g1	conserved hypothetical protein [Ricinus communis]
c27640_g1	putative DNA-directed RNA polymerase I subunit RPA43 [Morus notabilis]
c27649_g1	PREDICTED: uncharacterized protein LOC100259819 [Vitis vinifera]
c27668_g3	PREDICTED: beta-1,3-galactosyltransferase 7-like isoform X1 [Nicotiana sylvestris]
c2768_g1	PREDICTED: E3 ubiquitin-protein ligase At3g02290 [Solanum lycopersicum]
c27703_g1	chloroplast acyl-acylcarrier protein thioesterase B [Lonicera dasystyla]
c27710_g1	hypothetical protein MANES_10G108100 [Manihot esculenta]
c2772_g1	PREDICTED: squamosa promoter-binding-like protein 1 [Vitis vinifera]
c27743_g1	Bromodomain and PHD finger-containing protein 3, partial [Anthurium amnicola]
c27820_g1	PREDICTED: zinc finger CCCH domain-containing protein 64 isoform X1 [Vitis vinifera]
c27853_g1	PREDICTED: probable lipid phosphate phosphatase 4 [Nicotiana sylvestris]
c27856_g1	PREDICTED: uncharacterized protein LOC100280170 isoform X1 [Zea mays]
c27878_g1	PREDICTED: probable galacturonosyltransferase-like 4 [Erythranthe guttata]
c27899_g1	rubber elongation factor family protein [Populus trichocarpa]
c27923_g2	hypothetical protein M569_17305 [Genlisea aurea]
c27926_g1	unnamed protein product [Coffea canephora]
c27953_g1	hypothetical protein CARUB_v10022974mg [Capsella rubella]
c27979_g1	hypothetical protein MIMGU_mgv1a009933mg [Erythranthe guttata]
c28001_g1	PREDICTED: protein HIRA [Prunus mume]
c28039_g1	PREDICTED: ORM1-like protein 3 [Nicotiana tomentosiformis]
c28089_g1	chalcone synthase [Citrus reticulata]
c2808_g1	PREDICTED: la-related protein 6C [Jatropha curcas]
c28100_g1	putative LRR receptor-like serine/threonine-protein kinase At1g56130, partial [Anthurium amnicola]
c28110_g1	Uncharacterized protein isoform 1 [Theobroma cacao]
c28137_g1	Lysine histidine transporter 1 [Anthurium amnicola]
c28193_g1	PREDICTED: WEB family protein At2g38370-like isoform X2 [Ziziphus jujuba]
c28207_g2	hypothetical protein CISIN_1g037228mg [Citrus sinensis]
c28212_g1	MADS-box transcription factor 32-like [Brachypodium distachyon]
c28218_g1	PREDICTED: COBRA-like protein 10 [Nicotiana tabacum]
c28221_g1	PREDICTED: U-box domain-containing protein 52-like isoform X1 [Nicotiana tomentosiformis]
c28223_g1	predicted protein [Hordeum vulgare subsp. vulgare]
c28242_g2	hypothetical protein SORBIDRAFT_06g017330 [Sorghum bicolor]
c28273_g1	PREDICTED: CBL-interacting protein kinase 2-like [Nicotiana sylvestris]
c28273_g2	PREDICTED: CBL-interacting serine/threonine-protein kinase 20 [Solanum lycopersicum]
c28278_g1	hypothetical protein SOVF_055860 [Spinacia oleracea]
c28343_g1	PREDICTED: U6 snRNA-associated Sm-like protein LSm8 isoform X1 [Vitis vinifera]
c28345_g1	hypothetical protein PHAVU_003G160500g [Phaseolus vulgaris]
c28350_g1	PREDICTED: uncharacterized protein LOC103339476 [Prunus mume]
c28350_g2	PREDICTED: protein EFR3 homolog B isoform X3 [Solanum pennellii]
c28355_g2	hypothetical protein F511_29094 [Dorcoceras hygrometricum]
c28375_g1	hypothetical protein ZOSMA_182G00040 [Zostera marina]
c28385_g1	PREDICTED: probable calcium-binding protein CML16 isoform X1 [Nicotiana sylvestris]
c28403_g1	PREDICTED: uncharacterized protein LOC103970106 [Musa acuminata subsp. malaccensis]
c28507_g1	PREDICTED: uncharacterized calcium-binding protein At1g02270-like isoform X1 [Erythranthe guttata]
c28515_g1	PREDICTED: LOW QUALITY PROTEIN: probable receptor-like protein kinase At5g18500 [Gossypium arboreum]
c28534_g1	alpha tubulin, partial [Portulaca oleracea]
c28554_g1	PREDICTED: glucan endo-1,3-beta-glucosidase 1 isoform X2 [Jatropha curcas]
c28562_g1	Myc-type, basic helix-loop-helix (bHLH) domain-containing protein [Cynara cardunculus var. scolymus]
c28578_g1	hypothetical protein SETIT_016730mg [Setaria italica]
c28586_g1	PREDICTED: dentin sialophosphoprotein [Vitis vinifera]
c28588_g1	hypothetical protein CICLE_v10004985mg [Citrus clementina]
c28650_g2	hypothetical protein ZOSMA_151G00170 [Zostera marina]
c28657_g1	PREDICTED: alanine--tRNA ligase [Jatropha curcas]
c28674_g2	PREDICTED: E3 ubiquitin-protein ligase SINAT3-like [Nicotiana tomentosiformis]
c28701_g2	actin-97 [Medicago truncatula]
c28717_g1	PREDICTED: inactive rhomboid protein 1-like [Erythranthe guttata]
c28744_g1	Exocyst complex component, putative [Ricinus communis]
c28745_g1	hypothetical protein MANES_12G084700 [Manihot esculenta]
c28751_g1	PREDICTED: uncharacterized protein LOC105434686 [Cucumis sativus]
c28763_g1	PREDICTED: helicase sen1 [Ziziphus jujuba]
c2876_g1	PREDICTED: alpha/beta hydrolase domain-containing protein 17B [Fragaria vesca subsp. vesca]
c28784_g1	PREDICTED: uncharacterized protein LOC104221529 [Nicotiana sylvestris]
c28791_g1	PREDICTED: protein SPIRAL1-like 3 [Theobroma cacao]
c28822_g1	hypothetical protein PHAVU_009G006900g [Phaseolus vulgaris]
c28829_g1	PREDICTED: uncharacterized protein LOC107941691 isoform X1 [Gossypium hirsutum]
c28862_g2	DUF246 domain-containing protein At1g04910, partial [Anthurium amnicola]
c28865_g2	PREDICTED: uncharacterized protein LOC103708743 isoform X2 [Phoenix dactylifera]
c28876_g1	unnamed protein product [Coffea canephora]
c28877_g1	Clathrin interactor EPSIN 1 [Zostera marina]
c288_g1	SUT2-h1 [Saccharum spontaneum]
c28901_g1	PEPC kinase 1b [Solanum tuberosum]
c28913_g1	PREDICTED: protein DEHYDRATION-INDUCED 19 homolog 6 isoform X6 [Theobroma cacao]
c28950_g1	PREDICTED: uncharacterized protein LOC107947312 [Gossypium hirsutum]
c28961_g1	PREDICTED: mitogen-activated protein kinase kinase kinase 7-like [Solanum pennellii]
c28980_g1	PREDICTED: uncharacterized protein LOC101299611 [Fragaria vesca subsp. vesca]
c28993_g1	#N/A
c28995_g1	hypothetical protein MIMGU_mgv1a007346mg [Erythranthe guttata]
c28995_g2	PREDICTED: glycerophosphodiester phosphodiesterase GDPD1, chloroplastic-like [Jatropha curcas]
c29053_g1	PREDICTED: uncharacterized protein LOC104882273 [Vitis vinifera]
c29086_g1	PREDICTED: glucose-1-phosphate adenylyltransferase large subunit 1-like [Eucalyptus grandis]
c29104_g1	PREDICTED: calcium-dependent protein kinase 8-like [Nicotiana tabacum]
c29104_g2	PREDICTED: calcium-dependent protein kinase 7-like [Solanum lycopersicum]
c2910_g1	PREDICTED: uncharacterized protein At4g06598-like isoform X2 [Nicotiana tabacum]
c29156_g1	PREDICTED: O-acyltransferase WSD1-like [Nicotiana tomentosiformis]
c29178_g2	PREDICTED: transketolase, chloroplastic [Sesamum indicum]
c29187_g1	hypothetical protein MANES_17G092100 [Manihot esculenta]
c29190_g1	PREDICTED: protein cfxQ homolog [Solanum lycopersicum]
c29265_g1	PREDICTED: UPF0496 protein At1g20180 [Fragaria vesca subsp. vesca]
c29269_g1	PREDICTED: protein ROOT PRIMORDIUM DEFECTIVE 1-like isoform X1 [Citrus sinensis]
c29285_g1	PREDICTED: putative glycerol-3-phosphate transporter 5 [Vitis vinifera]
c29329_g1	PREDICTED: vacuolar protein sorting-associated protein 2 homolog 1-like [Daucus carota subsp. sativus]
c29418_g1	PREDICTED: probable LRR receptor-like serine/threonine-protein kinase At1g56130 [Zea mays]
c29424_g1	Glucooligosaccharide oxidase [Mortierella elongata AG-77]
c29439_g1	#N/A
c29452_g2	PREDICTED: cytochrome b-c1 complex subunit 8-like [Solanum tuberosum]
c29453_g2	PREDICTED: gibberellin receptor GID1C-like [Gossypium hirsutum]
c29556_g1	hypothetical protein Gasu_17680 [Galdieria sulphuraria]
c29565_g1	PREDICTED: ubiquitin-conjugating enzyme E2-23 kDa-like [Daucus carota subsp. sativus]
c29570_g1	PREDICTED: uncharacterized protein At3g28850 [Nelumbo nucifera]
c29573_g1	-
c29605_g1	PREDICTED: protein CUP-SHAPED COTYLEDON 3 isoform X2 [Arachis duranensis]
c29685_g3	PREDICTED: ATPase family AAA domain-containing protein 3-like [Musa acuminata subsp. malaccensis]
c2968_g1	hypothetical protein PRUPE_ppa006117mg [Prunus persica]
c29705_g1	PREDICTED: rac-like GTP-binding protein RHO1-like [Solanum tuberosum]
c29741_g1	PREDICTED: ras-related protein RABA5a-like [Nicotiana tabacum]
c29743_g1	PREDICTED: tyrosine--tRNA ligase, cytoplasmic-like [Nelumbo nucifera]
c29752_g1	PREDICTED: GEM-like protein 7 [Phoenix dactylifera]
c29757_g1	PREDICTED: GTPase-activating protein gyp7 isoform X1 [Fragaria vesca subsp. vesca]
c29776_g1	PREDICTED: phosphatidylinositol 4-phosphate 5-kinase 1 [Fragaria vesca subsp. vesca]
c29834_g1	PREDICTED: GDP-L-fucose synthase 1-like [Gossypium hirsutum]
c29868_g1	-
c29903_g1	#N/A
c29920_g1	PREDICTED: ABC transporter G family member 11-like [Solanum tuberosum]
c29937_g1	PREDICTED: BEL1-like homeodomain protein 3 isoform X1 [Elaeis guineensis]
c29970_g1	PREDICTED: uncharacterized protein LOC107823556 [Nicotiana tabacum]
c29976_g1	Coiled-coil domain-containing protein, putative [Ricinus communis]
c29983_g3	Na+/H+ antiporter [Cichorium intybus]
c29996_g1	PREDICTED: uncharacterized protein LOC105968161 [Erythranthe guttata]
c29999_g1	PREDICTED: putative glycerol-3-phosphate transporter 4 [Populus euphratica]
c30034_g1	hypothetical protein POPTR_0015s05560g [Populus trichocarpa]
c30047_g1	hypothetical protein SOVF_081620 [Spinacia oleracea]
c30057_g1	PREDICTED: ATPase family AAA domain-containing protein 3-like [Tarenaya hassleriana]
c30070_g1	PREDICTED: uncharacterized protein LOC104118892 [Nicotiana tomentosiformis]
c30096_g1	cucumisin-like [Dorcoceras hygrometricum]
c30107_g1	hypothetical protein ZEAMMB73_787921 [Zea mays]
c30134_g1	PREDICTED: ubiquitin carboxyl-terminal hydrolase 4 [Solanum pennellii]
c30161_g1	PREDICTED: uncharacterized protein LOC102608238 isoform X1 [Citrus sinensis]
c30171_g1	-
c30194_g1	hypothetical protein B456_009G224500 [Gossypium raimondii]
c30205_g2	methionine synthase [Dorcoceras hygrometricum]
c30232_g1	PREDICTED: late embryogenesis abundant protein D-34 [Nicotiana tomentosiformis]
c30266_g1	PREDICTED: sulfoquinovosyl transferase SQD2-like [Arachis ipaensis]
c30270_g1	PREDICTED: probable polygalacturonase isoform X1 [Phoenix dactylifera]
c30289_g1	PREDICTED: elongation of fatty acids protein 3-like [Nicotiana tomentosiformis]
c30311_g1	PREDICTED: ribonuclease P protein subunit p25-like protein isoform X1 [Vitis vinifera]
c30342_g1	hypothetical protein POPTR_0015s05600g [Populus trichocarpa]
c30347_g2	#N/A
c30361_g1	hypothetical protein SOVF_105800 [Spinacia oleracea]
c30383_g1	PREDICTED: monoglyceride lipase-like [Nelumbo nucifera]
c3041_g1	#N/A
c30420_g1	PREDICTED: protein EFR3-like, partial [Gossypium raimondii]
c30430_g1	hypothetical protein PRUPE_ppa011345mg [Prunus persica]
c30439_g1	hypothetical protein LR48_Vigan03g171400 [Vigna angularis]
c30519_g1	PREDICTED: pre-rRNA-processing protein TSR2 [Phoenix dactylifera]
c30554_g1	PREDICTED: probable inactive receptor kinase At4g23740 [Daucus carota subsp. sativus]
c3057_g1	PREDICTED: protein CHROMATIN REMODELING 5 [Nelumbo nucifera]
c30582_g1	Putative zinc transporter [Morus notabilis]
c30601_g1	EF hand calcium-binding family protein [Medicago truncatula]
c30611_g1	hypothetical protein POPTR_0006s05520g [Populus trichocarpa]
c30654_g1	RecName: Full=Calmodulin-related protein
c30674_g1	PREDICTED: cytokinin riboside 5'-monophosphate phosphoribohydrolase LOG7 [Gossypium raimondii]
c30682_g1	hypothetical protein EUTSA_v10026728mg [Eutrema salsugineum]
c30727_g2	beta-tubulin, partial [Carica papaya]
c30744_g1	PREDICTED: embryogenesis-associated protein EMB8 [Sesamum indicum]
c30845_g1	unnamed protein product [Chondrus crispus]
c30938_g1	PREDICTED: uncharacterized protein LOC103973434 isoform X1 [Musa acuminata subsp. malaccensis]
c30967_g1	PREDICTED: uncharacterized protein LOC102607850 isoform X2 [Citrus sinensis]
c30968_g1	Glycogen synthase kinase-3 isogeny MsK-1 [Cajanus cajan]
c30978_g1	-
c30980_g1	unnamed protein product [Vitis vinifera]
c30992_g1	PREDICTED: GTPase-activating protein gyp7 [Beta vulgaris subsp. vulgaris]
c31012_g1	PREDICTED: monosaccharide-sensing protein 2-like [Solanum pennellii]
c31037_g1	PREDICTED: uncharacterized protein LOC107001849 [Solanum pennellii]
c31040_g2	PREDICTED: probable transcription factor GLK2 [Gossypium raimondii]
c31045_g1	PREDICTED: trifunctional UDP-glucose 4,6-dehydratase/UDP-4-keto-6-deoxy-D-glucose 3,5-epimerase/UDP-4-keto-L-rhamnose-reductase RHM1 [Cucumis sativus]
c31068_g1	PREDICTED: protein FANTASTIC FOUR 3 [Elaeis guineensis]
c31079_g1	PREDICTED: probable uridine nucleosidase 1 isoform X2 [Phoenix dactylifera]
c31080_g1	PREDICTED: phosphoserine aminotransferase 2, chloroplastic-like [Nicotiana tabacum]
c31095_g1	PREDICTED: uncharacterized protein LOC105772518 isoform X2 [Gossypium raimondii]
c31108_g1	PREDICTED: late embryogenesis abundant protein 1-like [Solanum pennellii]
c31118_g1	PREDICTED: probable membrane-associated kinase regulator 6 isoform X1 [Phoenix dactylifera]
c31154_g2	-
c31159_g1	PREDICTED: transcription factor ILR3-like [Elaeis guineensis]
c31197_g1	PREDICTED: protein CHROMATIN REMODELING 24 [Ricinus communis]
c31220_g1	#N/A
c31231_g1	PREDICTED: oxidation resistance protein 1-like [Solanum tuberosum]
c31277_g2	hypothetical protein JCGZ_06553 [Jatropha curcas]
c31284_g1	PREDICTED: uncharacterized protein LOC103713877 isoform X2 [Phoenix dactylifera]
c31308_g1	NADH-ubiquinone reductase complex 1 MLRQ subunit [Medicago truncatula]
c31309_g1	unnamed protein product [Vitis vinifera]
c31310_g1	PREDICTED: transcription factor bHLH48-like isoform X1 [Phoenix dactylifera]
c31320_g1	hypothetical protein B456_005G235600 [Gossypium raimondii]
c31327_g2	#N/A
c31362_g1	hypothetical protein PHAVU_002G134200g [Phaseolus vulgaris]
c31365_g1	PREDICTED: CBL-interacting protein kinase 18 [Nelumbo nucifera]
c31365_g2	PREDICTED: CBL-interacting protein kinase 18-like [Prunus mume]
c31388_g1	hypothetical protein CISIN_1g011621mg [Citrus sinensis]
c31402_g2	-
c31437_g1	mitogen-activated protein kinase 7 [Populus trichocarpa]
c31450_g1	structural molecule, putative [Ricinus communis]
c31477_g1	putative polyprotein [Sorghum propinquum]
c31485_g2	ribonucleoprotein, chloroplast, putative [Ricinus communis]
c31506_g1	PREDICTED: signal recognition particle receptor subunit alpha [Solanum pennellii]
c31512_g2	PREDICTED: U-box domain-containing protein 52-like [Sesamum indicum]
c31518_g1	pollen-specific kinase partner protein [Solanum lycopersicum]
c31518_g2	PREDICTED: rop guanine nucleotide exchange factor 12-like isoform X2 [Malus domestica]
c31527_g1	PREDICTED: ELKS/Rab6-interacting/CAST family member 1 [Solanum lycopersicum]
c31542_g1	hypothetical protein MANES_08G007100 [Manihot esculenta]
c31543_g1	PREDICTED: aspartic proteinase-like protein 1 isoform X2 [Phoenix dactylifera]
c31554_g1	PREDICTED: LOW QUALITY PROTEIN: uncharacterized protein LOC103715749 [Phoenix dactylifera]
c31555_g1	PREDICTED: uncharacterized protein LOC103992241 isoform X3 [Musa acuminata subsp. malaccensis]
c31632_g1	PREDICTED: nuclear pore complex protein NUP88 [Theobroma cacao]
c31633_g1	arginine decarboxylase [Pyrus x bretschneideri]
c31640_g1	hypothetical protein DCAR_009075 [Daucus carota subsp. sativus]
c31641_g2	PREDICTED: probable isoaspartyl peptidase/L-asparaginase 2 [Nicotiana sylvestris]
c31653_g1	PREDICTED: SNF1-related protein kinase regulatory subunit beta-3-like [Citrus sinensis]
c31691_g1	PREDICTED: proline dehydrogenase 1, mitochondrial-like isoform X2 [Elaeis guineensis]
c31714_g1	PREDICTED: uncharacterized protein LOC103449171 [Malus domestica]
c31723_g1	PREDICTED: glucan endo-1,3-beta-glucosidase 5-like isoform X1 [Sesamum indicum]
c31726_g1	PREDICTED: uncharacterized protein LOC104235500 [Nicotiana sylvestris]
c31732_g1	PREDICTED: ruvB-like 2 [Setaria italica]
c31757_g1	PREDICTED: psbP domain-containing protein 6, chloroplastic [Prunus mume]
c31770_g1	hypothetical protein LR48_Vigan06g065600 [Vigna angularis]
c31887_g1	PREDICTED: probable pectinesterase/pectinesterase inhibitor 21 [Daucus carota subsp. sativus]
c31946_g1	PREDICTED: zinc finger A20 and AN1 domain-containing stress-associated protein 5 [Nicotiana sylvestris]
c31952_g1	metallothionein-like protein [Gossypium hirsutum]
c31977_g1	hypothetical protein [Oryza sativa Japonica Group]
c31977_g2	PREDICTED: uncharacterized protein LOC105174138 [Sesamum indicum]
c31991_g1	putative A20/AN1-like zinc finger family protein 1 [Taraxacum kok-saghyz]
c32034_g1	PREDICTED: nudix hydrolase 23, chloroplastic-like [Gossypium hirsutum]
c32069_g1	unnamed protein product [Coffea canephora]
c32070_g1	PREDICTED: guanosine nucleotide diphosphate dissociation inhibitor At5g09550 [Gossypium hirsutum]
c32116_g1	PREDICTED: mitochondrial carrier protein MTM1-like [Nelumbo nucifera]
c32152_g1	PREDICTED: uncharacterized protein LOC108198480 [Daucus carota subsp. sativus]
c32159_g1	PREDICTED: glucan endo-1,3-beta-glucosidase 8-like [Erythranthe guttata]
c32159_g2	hypothetical protein MIMGU_mgv1a005370mg [Erythranthe guttata]
c32160_g1	PREDICTED: NADH dehydrogenase [ubiquinone] iron-sulfur protein 4, mitochondrial-like [Gossypium raimondii]
c32162_g1	hypothetical protein MIMGU_mgv1a017102mg [Erythranthe guttata]
c32179_g1	PREDICTED: Golgi apparatus membrane protein-like protein ECHIDNA isoform X2 [Musa acuminata subsp. malaccensis]
c32191_g1	PREDICTED: uncharacterized protein LOC102595320 [Solanum tuberosum]
c32194_g1	PREDICTED: uncharacterized protein LOC107783832 [Nicotiana tabacum]
c32246_g1	aminoacylase family protein [Populus trichocarpa]
c32249_g1	PREDICTED: pentatricopeptide repeat-containing protein At5g16860 [Populus euphratica]
c32264_g1	RecName: Full=Profilin-2; AltName: Full=Pollen allergen Ole e 2; AltName: Allergen=Ole e 2
c32296_g1	PREDICTED: protein canopy-1 [Vitis vinifera]
c32301_g3	PREDICTED: uncharacterized protein LOC104456980 isoform X2 [Eucalyptus grandis]
c32346_g1	hypothetical protein SOVF_048710 [Spinacia oleracea]
c32348_g1	PREDICTED: histone-lysine N-methyltransferase ATXR3 [Ziziphus jujuba]
c32354_g1	PREDICTED: 26S proteasome non-ATPase regulatory subunit 10-like [Capsicum annuum]
c32367_g1	transcription factor WRKY23 [Physcomitrella patens]
c32383_g1	Ubiquitin-conjugating enzyme E2 [Zostera marina]
c32385_g1	PREDICTED: uncharacterized protein LOC104419210 isoform X1 [Eucalyptus grandis]
c32407_g1	protein farnesyltransferase alpha subunit, putative [Ricinus communis]
c32408_g1	PREDICTED: uncharacterized protein LOC102625013 [Citrus sinensis]
c32436_g1	hypothetical protein POPTR_0001s10520g [Populus trichocarpa]
c32469_g1	#N/A
c32472_g1	Uncharacterized protein isoform 1 [Theobroma cacao]
c32481_g1	PREDICTED: uncharacterized protein LOC103424428 [Malus domestica]
c32492_g1	unnamed protein product [Coffea canephora]
c32503_g2	hypothetical protein MANES_07G073000 [Manihot esculenta]
c32505_g2	unnamed protein product [Chondrus crispus]
c32522_g1	PREDICTED: probable galacturonosyltransferase-like 4 [Solanum pennellii]
c32542_g1	#N/A
c32582_g1	PREDICTED: protein translocase subunit SECA2, chloroplastic isoform X3 [Ziziphus jujuba]
c32634_g1	PREDICTED: actin-depolymerizing factor [Brassica rapa]
c32634_g2	hypothetical protein POPTR_0015s13080g [Populus trichocarpa]
c32650_g1	hypothetical protein MIMGU_mgv1a004121mg [Erythranthe guttata]
c32678_g1	PREDICTED: LOB domain-containing protein 6 isoform X2 [Zea mays]
c32681_g1	type III polyketide synthase 3 [Musa acuminata AAA Group]
c32710_g1	PREDICTED: mitochondrial succinate-fumarate transporter 1 [Nicotiana sylvestris]
c32716_g2	PREDICTED: CRIB domain-containing protein RIC10-like isoform X1 [Nicotiana tomentosiformis]
c32731_g2	PREDICTED: uncharacterized protein LOC107415018 [Ziziphus jujuba]
c32734_g1	PREDICTED: uncharacterized protein LOC101210043 [Cucumis sativus]
c32735_g1	-
c32822_g1	hypothetical protein CICLE_v10018855mg [Citrus clementina]
c32842_g1	PREDICTED: rho GTPase-activating protein 3-like [Citrus sinensis]
c32857_g1	hypothetical protein JCGZ_11450 [Jatropha curcas]
c32888_g2	PREDICTED: histone H2A.1 [Ziziphus jujuba]
c32889_g2	PREDICTED: uncharacterized protein LOC104237824 [Nicotiana sylvestris]
c32913_g1	PREDICTED: uncharacterized protein LOC108217061 [Daucus carota subsp. sativus]
c32919_g1	hypothetical protein POPTR_0002s01760g [Populus trichocarpa]
c32926_g1	PREDICTED: SUN domain-containing protein 3-like isoform X2 [Musa acuminata subsp. malaccensis]
c32939_g1	PREDICTED: uncharacterized protein LOC104236729 [Nicotiana sylvestris]
c32944_g1	PREDICTED: uncharacterized protein LOC107023472 [Solanum pennellii]
c32951_g1	Siroheme synthase 2 [Ananas comosus]
c32971_g1	PREDICTED: receptor-like cytosolic serine/threonine-protein kinase RBK1 [Sesamum indicum]
c33016_g1	#N/A
c33069_g1	ethylene response factor protein 2 [Betula platyphylla]
c33086_g1	PREDICTED: probable inactive receptor kinase At4g23740 [Elaeis guineensis]
c33090_g1	PREDICTED: sugar transporter ERD6-like 16 isoform X2 [Nelumbo nucifera]
c33098_g1	PREDICTED: serine/threonine-protein kinase PBS1-like [Cucumis melo]
c33103_g1	PREDICTED: myosin-binding protein 7 [Ricinus communis]
c33114_g1	PREDICTED: glutathione S-transferase TCHQD-like [Oryza brachyantha]
c33120_g1	PREDICTED: U-box domain-containing protein 52-like isoform X3 [Capsicum annuum]
c33149_g1	#N/A
c33164_g1	PREDICTED: calcium-transporting ATPase 9, plasma membrane-type isoform X1 [Solanum lycopersicum]
c33185_g1	PREDICTED: probable phospholipid-transporting ATPase 7 [Nicotiana tabacum]
c33229_g1	PREDICTED: uncharacterized protein DDB_G0292186 [Nicotiana sylvestris]
c33284_g1	PREDICTED: zinc finger AN1 and C2H2 domain-containing stress-associated protein 13 [Daucus carota subsp. sativus]
c33294_g1	PREDICTED: galactoside 2-alpha-L-fucosyltransferase [Amborella trichopoda]
c33305_g1	PREDICTED: uncharacterized protein DDB_G0283357 [Cicer arietinum]
c33320_g1	#N/A
c33338_g1	PREDICTED: stress-induced protein KIN2-like [Nicotiana tomentosiformis]
c33374_g1	#N/A
c33387_g1	PREDICTED: nucleobase-ascorbate transporter 6-like [Glycine max]
c33407_g1	hypothetical protein POPTR_0008s17960g [Populus trichocarpa]
c33419_g1	#N/A
c33429_g1	PREDICTED: uncharacterized protein LOC101308309 isoform X2 [Fragaria vesca subsp. vesca]
c33451_g1	PREDICTED: calcium-dependent protein kinase 34-like [Cucumis melo]
c33456_g1	Uncharacterized protein ORF42 [Anthurium amnicola]
c33542_g1	HSP40/DnaJ peptide-binding protein, putative [Theobroma cacao]
c33546_g1	hypothetical protein ZEAMMB73_528334 [Zea mays]
c33577_g1	glycogenin-like protein [Oryza sativa Japonica Group]
c33579_g5	hypothetical protein GLYMA_15G024500 [Glycine max]
c33655_g1	Premnaspirodiene oxygenase [Zostera marina]
c33655_g2	Premnaspirodiene oxygenase [Zostera marina]
c33683_g1	PREDICTED: uncharacterized protein LOC103712010 isoform X2 [Phoenix dactylifera]
c33696_g1	PREDICTED: pectinesterase-like [Sesamum indicum]
c33736_g1	hypothetical protein MANES_11G126100 [Manihot esculenta]
c33743_g1	lipid transfer protein [Helianthus annuus]
c33749_g1	PREDICTED: nudix hydrolase 17, mitochondrial-like [Elaeis guineensis]
c33770_g1	PREDICTED: uncharacterized protein LOC107015583 [Solanum pennellii]
c33794_g1	PREDICTED: uncharacterized protein LOC107029681 isoform X2 [Solanum pennellii]
c33842_g1	PREDICTED: serine/threonine-protein kinase BLUS1 [Solanum pennellii]
c33877_g1	Ammonium transporter 2 [Theobroma cacao]
c33897_g1	hypothetical protein CICLE_v10004605mg [Citrus clementina]
c33918_g1	hypothetical protein ARALYDRAFT_485204 [Arabidopsis lyrata subsp. lyrata]
c33936_g1	PREDICTED: cytochrome c1-2, heme protein, mitochondrial-like [Phoenix dactylifera]
c33959_g1	PREDICTED: uncharacterized protein LOC104609607 [Nelumbo nucifera]
c33982_g1	PREDICTED: dr1-associated corepressor isoform X2 [Amborella trichopoda]
c34053_g2	hypothetical protein JCGZ_10719 [Jatropha curcas]
c3405_g1	PREDICTED: RPM1-interacting protein 4-like [Nelumbo nucifera]
c34065_g1	PREDICTED: glycerate dehydrogenase-like [Elaeis guineensis]
c34082_g4	PREDICTED: serine/threonine-protein kinase RHS3-like [Nicotiana tabacum]
c34107_g1	-
c34120_g1	Dihydroorotate dehydrogenase (quinone) [Morus notabilis]
c34121_g1	PREDICTED: E3 ubiquitin-protein ligase RING1-like [Cucumis melo]
c34137_g1	PREDICTED: OTU domain-containing protein DDB_G0284757 [Musa acuminata subsp. malaccensis]
c34140_g2	hypothetical protein F443_04707, partial [Phytophthora parasitica P1569]
c34149_g1	hypothetical protein H310_10089 [Aphanomyces invadans]
c34160_g1	PREDICTED: rho GDP-dissociation inhibitor 1-like [Glycine max]
c34180_g1	PREDICTED: bidirectional sugar transporter SWEET4-like [Solanum lycopersicum]
c34188_g1	hypothetical protein CISIN_1g0067382mg, partial [Citrus sinensis]
c34207_g1	PREDICTED: pectate lyase [Solanum lycopersicum]
c34212_g1	PREDICTED: aspartic proteinase-like protein 2 [Nicotiana tabacum]
c34215_g1	PREDICTED: inorganic phosphate transporter 2-1, chloroplastic-like [Oryza brachyantha]
c34222_g1	PREDICTED: probable protein S-acyltransferase 1 [Solanum pennellii]
c34282_g1	PREDICTED: uncharacterized protein LOC107006930 [Solanum pennellii]
c34298_g1	PREDICTED: pectinesterase-like [Erythranthe guttata]
c34314_g1	conserved hypothetical protein [Ricinus communis]
c34357_g1	PREDICTED: manganese-dependent ADP-ribose/CDP-alcohol diphosphatase [Fragaria vesca subsp. vesca]
c34361_g1	PREDICTED: uncharacterized calcium-binding protein At1g02270 isoform X1 [Beta vulgaris subsp. vulgaris]
c34381_g1	unnamed protein product [Coffea canephora]
c34401_g1	Aryl sulfotransferase [Zostera marina]
c34414_g1	PREDICTED: probable alpha-galactosidase A [Eucalyptus grandis]
c34435_g1	PREDICTED: shaggy-related protein kinase eta [Nicotiana sylvestris]
c34435_g2	Shaggy-related protein kinase eta [Gossypium arboreum]
c34438_g1	hypothetical protein PHAVU_009G144400g [Phaseolus vulgaris]
c34479_g1	hypothetical protein AXG93_1913s1220 [Marchantia polymorpha subsp. polymorpha]
c34487_g1	PREDICTED: shaggy-related protein kinase NtK-1 [Solanum lycopersicum]
c34509_g1	PREDICTED: thioredoxin H-type-like [Populus euphratica]
c34547_g1	uncharacterized protein [Arabidopsis thaliana]
c34552_g1	hypothetical protein VE02_03465 [Pseudogymnoascus sp. 03VT05]
c34581_g2	PREDICTED: putative E3 ubiquitin-protein ligase LIN-1 [Theobroma cacao]
c34630_g1	PREDICTED: peptide methionine sulfoxide reductase B5-like [Jatropha curcas]
c34702_g3	hypothetical protein CISIN_1g008992mg [Citrus sinensis]
c34717_g1	-
c34730_g1	PREDICTED: GTPase-activating protein GYP1-like [Ziziphus jujuba]
c34768_g1	PREDICTED: uncharacterized protein LOC107027530 [Solanum pennellii]
c34770_g1	phenylalanine ammonia-lyase [Scutellaria viscidula]
c34787_g1	hypothetical protein JCGZ_16846 [Jatropha curcas]
c347_g1	hypothetical protein CARUB_v10023832mg, partial [Capsella rubella]
c34827_g1	PREDICTED: uncharacterized protein LOC105131264 [Populus euphratica]
c34842_g1	Serine/threonine-protein kinase, putative [Ricinus communis]
c34854_g1	PREDICTED: uncharacterized protein LOC107782647 [Nicotiana tabacum]
c34860_g1	hypothetical protein Csa_3G888550 [Cucumis sativus]
c34907_g1	-
c34913_g2	PREDICTED: uncharacterized protein LOC108198588 [Daucus carota subsp. sativus]
c34918_g1	Toprim domain-containing protein isoform 1 [Theobroma cacao]
c34924_g3	-
c34976_g1	PREDICTED: uncharacterized protein At4g13230-like [Nicotiana tomentosiformis]
c34992_g1	PREDICTED: probable pectate lyase P59 [Nicotiana sylvestris]
c35008_g1	PREDICTED: calmodulin-like protein 3 [Theobroma cacao]
c35022_g1	predicted protein [Ostreococcus lucimarinus CCE9901]
c35071_g1	hypothetical protein B456_010G222300 [Gossypium raimondii]
c35108_g1	PREDICTED: putative clathrin assembly protein At2g25430-like [Oryza brachyantha]
c35110_g1	Hexokinase-like 3 [Theobroma cacao]
c35128_g1	Ethylene responsive element binding factor 3 family protein [Dorcoceras hygrometricum]
c35141_g1	RING finger protein 115 [Cajanus cajan]
c35180_g1	PREDICTED: uncharacterized protein LOC105139027 [Populus euphratica]
c35210_g1	3-hydroxy-3-methylglutaryl-coenzyme A reductase [Antirrhinum majus]
c35214_g1	PREDICTED: uncharacterized protein LOC103865364 isoform X1 [Brassica rapa]
c35236_g1	#N/A
c35251_g1	PREDICTED: uncharacterized protein LOC103424190 [Malus domestica]
c35257_g1	PREDICTED: uncharacterized protein LOC104086119 [Nicotiana tomentosiformis]
c35312_g1	#N/A
c35327_g1	PREDICTED: protein DEHYDRATION-INDUCED 19 homolog 3 [Solanum pennellii]
c35330_g1	unnamed protein product [Coffea canephora]
c35333_g1	PREDICTED: putative late blight resistance protein homolog R1B-12 isoform X1 [Sesamum indicum]
c35344_g1	PREDICTED: metalloendoproteinase 1-like [Nicotiana sylvestris]
c35348_g1	NAC transcription factor [Camellia sinensis]
c35372_g1	BnaA09g19640D [Brassica napus]
c35374_g1	hypothetical protein CICLE_v10007569mg [Citrus clementina]
c35374_g2	PREDICTED: F-box protein At2g32560 [Cucumis melo]
c35374_g3	unnamed protein product [Coffea canephora]
c35388_g2	unnamed protein product [Coffea canephora]
c35390_g1	PREDICTED: probable serine/threonine-protein kinase At1g09600 [Nicotiana sylvestris]
c35414_g1	PREDICTED: endoglucanase 16 [Solanum tuberosum]
c35415_g1	PREDICTED: calcium-dependent protein kinase 24-like [Solanum tuberosum]
c35416_g1	PREDICTED: low-temperature-induced cysteine proteinase [Eucalyptus grandis]
c35435_g1	PREDICTED: LOW QUALITY PROTEIN: bZIP transcription factor TRAB1-like [Phoenix dactylifera]
c35452_g1	PREDICTED: pectinesterase 1-like [Solanum pennellii]
c35474_g1	PREDICTED: uncharacterized protein LOC104228156 [Nicotiana sylvestris]
c35500_g1	PREDICTED: LIM domain-containing protein PLIM2b [Erythranthe guttata]
c35522_g2	hypothetical protein F511_14677 [Dorcoceras hygrometricum]
c35526_g3	PREDICTED: xylosyltransferase 1 [Cucumis sativus]
c35532_g2	#N/A
c35560_g2	PREDICTED: uncharacterized protein LOC103341708 [Prunus mume]
c35573_g1	PREDICTED: uncharacterized protein LOC107423640 [Ziziphus jujuba]
c35573_g2	PREDICTED: uncharacterized protein LOC103450723 [Malus domestica]
c35580_g1	PREDICTED: BTB/POZ domain-containing protein At3g19850-like isoform X1 [Musa acuminata subsp. malaccensis]
c35586_g1	PREDICTED: pollen-specific leucine-rich repeat extensin-like protein 3 [Nicotiana tomentosiformis]
c35588_g1	unnamed protein product [Coffea canephora]
c35599_g1	Basic-leucine zipper domain-containing protein [Cynara cardunculus var. scolymus]
c35618_g1	ATPase E1-E2 type family protein / haloacid dehalogenase-like hydrolase family protein isoform 2 [Theobroma cacao]
c35667_g1	PREDICTED: exopolygalacturonase clone GBGE184-like [Capsicum annuum]
c35732_g1	PREDICTED: uncharacterized protein LOC104603058 isoform X1 [Nelumbo nucifera]
c35744_g1	PREDICTED: inositol oxygenase 2-like [Nicotiana tomentosiformis]
c35754_g1	PREDICTED: septum-promoting GTP-binding protein 1-like [Malus domestica]
c35755_g1	PREDICTED: monoacylglycerol lipase abhd6-A-like [Solanum tuberosum]
c35780_g1	PREDICTED: protein IQ-DOMAIN 1 [Gossypium hirsutum]
c35782_g1	PREDICTED: iron-sulfur assembly protein IscA-like 2, mitochondrial [Capsicum annuum]
c35791_g2	PREDICTED: lysine-specific demethylase JMJ15-like [Cicer arietinum]
c35792_g1	Domain of Uncharacterized protein function (DUF23), putative [Theobroma cacao]
c35793_g1	PREDICTED: uncharacterized protein P11E10.01 [Nicotiana sylvestris]
c35793_g2	PREDICTED: protein REVEILLE 6-like isoform X2 [Gossypium raimondii]
c35794_g1	#N/A
c35854_g1	-
c35866_g1	PREDICTED: probable inactive leucine-rich repeat receptor-like protein kinase At5g20690-like [Solanum tuberosum]
c35934_g1	hypothetical protein CICLE_v10026167mg [Citrus clementina]
c35936_g1	PREDICTED: importin-9 isoform X1 [Sesamum indicum]
c35939_g1	PREDICTED: late embryogenesis abundant protein Lea5 [Nicotiana tomentosiformis]
c35941_g1	RecName: Full=Profilin-3; AltName: Full=Pollen allergen Ole e 2; AltName: Allergen=Ole e 2
c35946_g1	PREDICTED: histone-lysine N-methyltransferase ATXR2 [Erythranthe guttata]
c35980_g1	PREDICTED: uncharacterized protein LOC103998566 [Musa acuminata subsp. malaccensis]
c35982_g1	PREDICTED: patellin-4-like [Capsicum annuum]
c35986_g2	PREDICTED: uncharacterized protein LOC104234143 isoform X1 [Nicotiana sylvestris]
c35989_g1	PREDICTED: probable ADP-ribosylation factor GTPase-activating protein AGD8 [Ziziphus jujuba]
c36000_g1	PREDICTED: CAX-interacting protein 4 [Vitis vinifera]
c36023_g1	transmembrane protein, putative [Medicago truncatula]
c36044_g1	PREDICTED: probable pectate lyase P59 [Sesamum indicum]
c36049_g1	#N/A
c36053_g2	PREDICTED: formin-like protein 5 [Nicotiana sylvestris]
c36069_g1	hypothetical protein F511_29195 [Dorcoceras hygrometricum]
c36073_g1	Knotted-1-like homeobox protein H1 [Nicotiana tabacum]
c36080_g1	PREDICTED: protein LSD1-like [Sesamum indicum]
c360_g1	PREDICTED: peroxisomal 2,4-dienoyl-CoA reductase [Vitis vinifera]
c36133_g1	PREDICTED: zinc finger protein ZAT5-like [Erythranthe guttata]
c36153_g1	hypothetical protein TSUD_33750 [Trifolium subterraneum]
c36156_g1	PREDICTED: palmitoyl-acyl carrier protein thioesterase, chloroplastic-like [Pyrus x bretschneideri]
c36226_g1	PREDICTED: rho GDP-dissociation inhibitor 1-like isoform X1 [Daucus carota subsp. sativus]
c36230_g1	PREDICTED: dnaJ protein homolog 1-like [Solanum pennellii]
c36234_g1	hypothetical protein ARALYDRAFT_331952 [Arabidopsis lyrata subsp. lyrata]
c36237_g1	PREDICTED: serine/arginine-rich SC35-like splicing factor SCL28 [Musa acuminata subsp. malaccensis]
c36248_g1	hypothetical protein F511_28977 [Dorcoceras hygrometricum]
c36251_g1	PREDICTED: probable serine/threonine-protein kinase At1g54610 isoform X1 [Nicotiana tomentosiformis]
c36269_g1	hypothetical protein SETIT_000051mg [Setaria italica]
c36301_g1	PREDICTED: 125 kDa kinesin-related protein-like [Nelumbo nucifera]
c36304_g1	PREDICTED: olee1-like protein [Nicotiana tomentosiformis]
c36311_g1	hypothetical protein EUTSA_v10013023mg [Eutrema salsugineum]
c36326_g1	PREDICTED: probable chlorophyll(ide) b reductase NYC1, chloroplastic [Prunus mume]
c36339_g1	#N/A
c36364_g1	PREDICTED: protein MEI2-like 4 isoform X4 [Capsicum annuum]
c36459_g2	PREDICTED: protein ENHANCED DISEASE RESISTANCE 2-like [Erythranthe guttata]
c36495_g1	PREDICTED: caffeoylshikimate esterase isoform X2 [Solanum lycopersicum]
c36496_g1	PREDICTED: uncharacterized protein LOC103974810 [Musa acuminata subsp. malaccensis]
c36502_g1	PREDICTED: mitogen-activated protein kinase kinase kinase 7-like [Nicotiana tabacum]
c36504_g1	unnamed protein product [Coffea canephora]
c36506_g1	#N/A
c36519_g1	#N/A
c36547_g1	PREDICTED: hypothetical protein isoform X3 [Zea mays]
c36587_g1	hypothetical protein SELMODRAFT_120335 [Selaginella moellendorffii]
c36589_g1	PREDICTED: serine/threonine-protein kinase PBS1-like [Malus domestica]
c36589_g2	PREDICTED: serine/threonine-protein kinase PBS1-like [Nicotiana sylvestris]
c36598_g2	hypothetical protein ZOSMA_27G00620 [Zostera marina]
c36612_g2	PREDICTED: pectinesterase-like [Nicotiana tomentosiformis]
c36625_g1	PREDICTED: uncharacterized protein LOC105173102 [Sesamum indicum]
c36653_g1	PREDICTED: myosin-binding protein 7 [Jatropha curcas]
c36726_g1	Serine/threonine-protein kinase PBS1, putative [Ricinus communis]
c36738_g1	hypothetical protein TSUD_152650 [Trifolium subterraneum]
c36747_g2	PREDICTED: FAD-dependent urate hydroxylase isoform X2 [Glycine max]
c36752_g1	PREDICTED: uncharacterized protein LOC101250348 [Solanum lycopersicum]
c36754_g1	ankyrin repeat protein [Aspergillus oryzae RIB40]
c36796_g1	Methionyl-tRNA formyltransferase [Anthurium amnicola]
c36830_g1	hypothetical protein PRUPE_ppa003000mg [Prunus persica]
c36856_g1	#N/A
c36888_g1	PREDICTED: prolyl endopeptidase-like [Nelumbo nucifera]
c36896_g1	hypothetical protein CICLE_v10009724mg [Citrus clementina]
c36898_g1	PREDICTED: probable protein phosphatase 2C 65 [Nicotiana sylvestris]
c36906_g1	PREDICTED: transcription repressor KAN1-like isoform X3 [Phoenix dactylifera]
c36915_g1	PREDICTED: heat shock 70 kDa protein 16 [Ricinus communis]
c36919_g1	hypothetical protein PRUPE_ppa021832mg [Prunus persica]
c36920_g1	PREDICTED: late embryogenesis abundant protein 2-like [Solanum tuberosum]
c36920_g2	PREDICTED: stress-induced protein KIN2-like [Erythranthe guttata]
c36927_g1	PREDICTED: protein translation factor SUI1 homolog [Phoenix dactylifera]
c36968_g1	PREDICTED: dual specificity protein kinase shkC-like [Malus domestica]
c36981_g1	hypothetical protein POPTR_0008s01000g [Populus trichocarpa]
c36998_g1	PREDICTED: mitochondrial uncoupling protein 5-like [Solanum pennellii]
c37033_g1	PREDICTED: purple acid phosphatase 17-like [Nicotiana sylvestris]
c37055_g1	PREDICTED: uncharacterized transporter YBR287W-like [Malus domestica]
c37079_g2	PREDICTED: uncharacterized protein LOC102590762 [Solanum tuberosum]
c37087_g1	PREDICTED: probable transport protein YPL264C isoform X2 [Gossypium arboreum]
c37093_g1	PREDICTED: filament-like plant protein 4 [Cicer arietinum]
c37102_g1	hypothetical protein ARALYDRAFT_893357 [Arabidopsis lyrata subsp. lyrata]
c37123_g1	PREDICTED: dnaJ homolog subfamily C member 2-like [Gossypium arboreum]
c37126_g1	-
c37130_g1	hypothetical protein MANES_08G102000 [Manihot esculenta]
c37132_g1	#N/A
c37132_g3	PREDICTED: LOW QUALITY PROTEIN: zinc finger CCCH domain-containing protein 53-like [Elaeis guineensis]
c37143_g1	PREDICTED: membrin-11-like [Nelumbo nucifera]
c37146_g1	PREDICTED: cytokinin dehydrogenase 3-like [Musa acuminata subsp. malaccensis]
c37156_g1	hypothetical protein DCAR_022695 [Daucus carota subsp. sativus]
c37166_g1	PREDICTED: zinc transporter 4, chloroplastic-like isoform X1 [Nelumbo nucifera]
c37179_g1	unnamed protein product [Coffea canephora]
c37193_g1	hypothetical protein F511_22685 [Dorcoceras hygrometricum]
c37203_g1	PREDICTED: thioredoxin-like 1-2, chloroplastic [Nicotiana tomentosiformis]
c37203_g2	thioredoxin-like 1-1, chloroplastic [Dorcoceras hygrometricum]
c37279_g1	PREDICTED: uncharacterized protein LOC104113496 [Nicotiana tomentosiformis]
c3727_g1	#N/A
c37292_g1	PREDICTED: pentatricopeptide repeat-containing protein At4g20090 [Phoenix dactylifera]
c37315_g1	PREDICTED: cell number regulator 8 [Pyrus x bretschneideri]
c37322_g1	hypothetical protein JCGZ_08501 [Jatropha curcas]
c37331_g1	Os01g0852900, partial [Oryza sativa Japonica Group]
c37337_g1	PREDICTED: uncharacterized protein LOC104090564 [Nicotiana tomentosiformis]
c37338_g1	PREDICTED: probable ADP-ribosylation factor GTPase-activating protein AGD13 isoform X2 [Populus euphratica]
c37341_g1	PREDICTED: pectinesterase-like [Sesamum indicum]
c37362_g1	Mitotic checkpoint protein BUB3 [Anthurium amnicola]
c37367_g1	PREDICTED: NADP-specific glutamate dehydrogenase-like isoform X1 [Phoenix dactylifera]
c37376_g1	PREDICTED: BTB/POZ and MATH domain-containing protein 4-like [Nicotiana tomentosiformis]
c37376_g2	unnamed protein product [Vitis vinifera]
c37380_g1	#N/A
c37385_g1	PREDICTED: embryonic protein DC-8 [Theobroma cacao]
c37387_g1	PREDICTED: phosphate transporter PHO1 homolog 3-like [Gossypium arboreum]
c37390_g1	#N/A
c37390_g2	#N/A
c37393_g2	PREDICTED: uncharacterized protein LOC105039839 isoform X2 [Elaeis guineensis]
c37401_g1	PREDICTED: superkiller viralicidic activity 2-like 2 [Brachypodium distachyon]
c37407_g1	PREDICTED: fimbrin-2-like [Gossypium hirsutum]
c37408_g1	Os10g0537500, partial [Oryza sativa Japonica Group]
c37418_g1	hypothetical protein B456_013G236200, partial [Gossypium raimondii]
c37435_g1	-
c37465_g1	DNA cross-link repair protein pso2/snm1, putative [Ricinus communis]
c37493_g1	PREDICTED: pectinesterase 4-like isoform X1 [Nicotiana tabacum]
c37505_g1	PREDICTED: mitochondrial phosphate carrier protein 1, mitochondrial isoform X1 [Populus euphratica]
c37509_g2	PREDICTED: histidine decarboxylase-like isoform X1 [Citrus sinensis]
c37519_g1	#N/A
c37522_g1	#N/A
c37523_g2	S-locus receptor kinase (SRK) [Zostera marina]
c37523_g3	S-locus receptor kinase (SRK) [Zostera marina]
c37528_g1	PREDICTED: pathogenesis-related protein PRB1-2-like [Solanum pennellii]
c37539_g1	PREDICTED: probable LRR receptor-like serine/threonine-protein kinase At1g12460 [Pyrus x bretschneideri]
c37548_g1	#N/A
c37549_g1	PREDICTED: F-box protein At1g22220 [Jatropha curcas]
c37554_g2	#N/A
c37564_g1	PREDICTED: probable mitochondrial-processing peptidase subunit beta isoform X1 [Ziziphus jujuba]
c37587_g1	#N/A
c37597_g1	Solute carrier family 12 member 6 [Triticum urartu]
c37597_g2	PREDICTED: cation-chloride cotransporter 1-like isoform X2 [Phoenix dactylifera]
c37621_g1	Werner Syndrome-like exonuclease [Morus notabilis]
c37627_g1	PREDICTED: protein YIPF6 homolog [Elaeis guineensis]
c37636_g1	PREDICTED: uncharacterized protein At5g05190 isoform X1 [Elaeis guineensis]
c37646_g1	hypothetical protein TSUD_349840, partial [Trifolium subterraneum]
c37654_g1	PREDICTED: glutaminyl-peptide cyclotransferase [Malus domestica]
c37668_g1	PREDICTED: LOW QUALITY PROTEIN: LIMR family protein At5g01460 [Camelina sativa]
c37672_g1	PREDICTED: probable E3 ubiquitin-protein ligase XBOS32 isoform X2 [Solanum lycopersicum]
c37689_g1	PREDICTED: uncharacterized protein LOC102659634 [Glycine max]
c37699_g1	PREDICTED: pollen-specific protein SF3-like [Pyrus x bretschneideri]
c37699_g2	PREDICTED: LIM domain-containing protein WLIM2b-like isoform X1 [Populus euphratica]
c37700_g1	PREDICTED: tetraspanin-19 [Prunus mume]
c37704_g1	PREDICTED: glucan endo-1,3-beta-glucosidase-like isoform X2 [Daucus carota subsp. sativus]
c37704_g2	PREDICTED: glucan endo-1,3-beta-glucosidase [Glycine max]
c37704_g3	Fra e 9.01 allergen [Fraxinus excelsior]
c37745_g1	PREDICTED: poly(A) polymerase type 3-like isoform X1 [Musa acuminata subsp. malaccensis]
c37749_g2	PREDICTED: transcription factor PIF3-like isoform X1 [Musa acuminata subsp. malaccensis]
c37760_g1	PREDICTED: uncharacterized protein LOC102604381 isoform X1 [Solanum tuberosum]
c37765_g1	PREDICTED: manganese-dependent ADP-ribose/CDP-alcohol diphosphatase-like [Nicotiana tabacum]
c37768_g1	unnamed protein product [Coffea canephora]
c37800_g1	PREDICTED: uncharacterized protein LOC18607306 [Theobroma cacao]
c37816_g1	PREDICTED: pectinesterase-like [Sesamum indicum]
c37816_g3	PREDICTED: pectinesterase [Nicotiana sylvestris]
c37819_g1	PREDICTED: cardiolipin synthase-like [Solanum tuberosum]
c37843_g1	PREDICTED: uncharacterized protein LOC108200520 [Daucus carota subsp. sativus]
c37845_g1	PREDICTED: triacylglycerol lipase SDP1-like [Elaeis guineensis]
c37872_g1	HBS1-like protein [Ananas comosus]
c37891_g1	hypothetical protein MANES_05G001000 [Manihot esculenta]
c37894_g2	PREDICTED: puromycin-sensitive aminopeptidase isoform X2 [Elaeis guineensis]
c37917_g1	PREDICTED: patatin-like protein 1 [Fragaria vesca subsp. vesca]
c37926_g1	hypothetical protein PHAVU_009G066800g [Phaseolus vulgaris]
c37941_g1	#N/A
c37958_g1	PREDICTED: PHD finger protein MALE MEIOCYTE DEATH 1 [Erythranthe guttata]
c37973_g1	PREDICTED: GDT1-like protein 4 [Jatropha curcas]
c37980_g1	PREDICTED: uncharacterized protein LOC107014765 isoform X1 [Solanum pennellii]
c37982_g1	PREDICTED: uncharacterized protein LOC103984245 [Musa acuminata subsp. malaccensis]
c37985_g1	hypothetical protein EUGRSUZ_C02101 [Eucalyptus grandis]
c37998_g1	WEB family protein-like [Dorcoceras hygrometricum]
c3800_g1	hypothetical protein PRUPE_ppa012960mg [Prunus persica]
c38014_g1	Phosphate carrier, mitochondrial [Gossypium arboreum]
c38026_g1	PREDICTED: pentatricopeptide repeat-containing protein At4g18840-like [Oryza brachyantha]
c38029_g1	PREDICTED: uncharacterized protein LOC105788727 isoform X2 [Gossypium raimondii]
c38042_g1	PREDICTED: protein WVD2-like 7 isoform X2 [Phoenix dactylifera]
c38061_g2	NAC transcription factor 29-like [Solanum tuberosum]
c38063_g1	PREDICTED: proteoglycan 4-like [Beta vulgaris subsp. vulgaris]
c38083_g1	PREDICTED: serine/threonine protein phosphatase 2A 57 kDa regulatory subunit B' beta isoform [Nicotiana tomentosiformis]
c38094_g1	hypothetical protein CISIN_1g008127mg [Citrus sinensis]
c38094_g2	PREDICTED: calcium-dependent protein kinase 28-like [Nicotiana tomentosiformis]
c38128_g2	PREDICTED: LOW QUALITY PROTEIN: uncharacterized protein At4g04980 [Ricinus communis]
c38128_g3	PREDICTED: uncharacterized protein At4g04980-like [Nicotiana tomentosiformis]
c3812_g1	hypothetical protein ARALYDRAFT_898993 [Arabidopsis lyrata subsp. lyrata]
c38165_g2	#N/A
c38173_g1	PREDICTED: pantothenate kinase 2 [Sesamum indicum]
c38188_g1	PREDICTED: probable protein phosphatase 2C 33 [Musa acuminata subsp. malaccensis]
c38189_g1	hypothetical protein MANES_15G038300 [Manihot esculenta]
c38191_g1	PREDICTED: pentatricopeptide repeat-containing protein At1g06710, mitochondrial [Nelumbo nucifera]
c38200_g1	putative trehalose-phosphate phosphatase F [Dorcoceras hygrometricum]
c38201_g1	PREDICTED: probable protein kinase At2g41970 isoform X2 [Eucalyptus grandis]
c38245_g1	PREDICTED: myb-like protein AA [Phoenix dactylifera]
c38267_g1	PREDICTED: UDP-D-apiose/UDP-D-xylose synthase 2 [Gossypium arboreum]
c38267_g3	UDP-D-apiose/UDP-D-xylose synthase 2 [Zostera marina]
c38279_g1	PREDICTED: uncharacterized protein LOC102581459 [Solanum tuberosum]
c38299_g1	PREDICTED: formin-like protein 3 [Nicotiana tomentosiformis]
c38299_g2	formin I2I [Solanum lycopersicum]
c38311_g1	PREDICTED: inter alpha-trypsin inhibitor, heavy chain 4 [Vitis vinifera]
c38315_g1	PREDICTED: sorting nexin 2A-like [Ziziphus jujuba]
c3832_g1	PREDICTED: probable auxin efflux carrier component 6-like [Citrus sinensis]
c38337_g1	PREDICTED: casein kinase I-like [Eucalyptus grandis]
c38337_g2	PREDICTED: casein kinase I-like [Tarenaya hassleriana]
c38338_g1	PREDICTED: uncharacterized protein LOC107864542 [Capsicum annuum]
c38350_g3	cysteine protease 1 precursor [Zea mays]
c38354_g1	PREDICTED: pectinesterase-like [Erythranthe guttata]
c38354_g2	PREDICTED: pectinesterase-like [Erythranthe guttata]
c38354_g3	PREDICTED: pectinesterase-like [Erythranthe guttata]
c38378_g1	PREDICTED: uncharacterized protein LOC106373333 [Brassica napus]
c38397_g1	PREDICTED: serine/threonine-protein kinase tricorner-like [Nicotiana tomentosiformis]
c38402_g1	hypothetical protein ZOSMA_27G00410 [Zostera marina]
c38421_g1	PREDICTED: glyoxylate/succinic semialdehyde reductase 2, chloroplastic-like [Gossypium hirsutum]
c38428_g1	PREDICTED: importin subunit alpha-1b-like [Musa acuminata subsp. malaccensis]
c38429_g1	fringe-related family protein [Populus trichocarpa]
c38431_g1	PREDICTED: uncharacterized protein LOC107062410 [Solanum tuberosum]
c38447_g1	PREDICTED: mitogen-activated protein kinase kinase kinase NPK1-like [Malus domestica]
c38464_g1	PREDICTED: syntaxin-71-like [Citrus sinensis]
c38468_g1	hypothetical protein CISIN_1g012192mg [Citrus sinensis]
c38476_g1	PREDICTED: kinesin-4-like [Solanum lycopersicum]
c38478_g1	hypothetical protein CISIN_1g001271mg [Citrus sinensis]
c38485_g1	hypothetical protein F511_38961 [Dorcoceras hygrometricum]
c38518_g1	hypothetical protein CISIN_1g016591mg [Citrus sinensis]
c38518_g2	hypothetical protein MANES_11G103900 [Manihot esculenta]
c38519_g1	hypothetical protein BRADI_1g15330 [Brachypodium distachyon]
c38522_g1	PREDICTED: FAD synthase [Prunus mume]
c38523_g1	PREDICTED: G-type lectin S-receptor-like serine/threonine-protein kinase SD2-5 [Solanum lycopersicum]
c38597_g1	PREDICTED: inner centromere protein [Eucalyptus grandis]
c38609_g1	PREDICTED: serine/threonine-protein kinase At3g07070 [Theobroma cacao]
c38636_g1	#N/A
c38640_g3	hypothetical protein CISIN_1g024406mg [Citrus sinensis]
c38647_g1	hypothetical protein F383_06527 [Gossypium arboreum]
c38696_g2	#N/A
c38703_g1	PREDICTED: uncharacterized protein LOC103990108 [Musa acuminata subsp. malaccensis]
c38727_g1	PREDICTED: uncharacterized protein LOC104117246 [Nicotiana tomentosiformis]
c38751_g1	-
c38775_g1	PREDICTED: alkaline/neutral invertase CINV1 [Solanum lycopersicum]
c38777_g2	PREDICTED: probable WRKY transcription factor 72 [Elaeis guineensis]
c38792_g1	PREDICTED: subtilisin-like protease isoform X1 [Vitis vinifera]
c38795_g1	PREDICTED: hornerin-like isoform X1 [Solanum tuberosum]
c38800_g1	PREDICTED: uncharacterized protein LOC103989158 [Musa acuminata subsp. malaccensis]
c38819_g1	PREDICTED: calmodulin-like protein 3 [Vigna radiata var. radiata]
c38820_g1	#N/A
c38824_g1	Ankyrin repeat family protein isoform 2 [Theobroma cacao]
c38832_g1	DEAD-box ATP-dependent RNA helicase 37 [Glycine soja]
c38832_g2	PREDICTED: DEAD-box ATP-dependent RNA helicase 37-like [Arachis duranensis]
c38836_g1	Serine palmitoyltransferase 2 [Gossypium arboreum]
c3885_g1	hypothetical protein PRUPE_ppa007255mg [Prunus persica]
c38877_g1	-
c38923_g2	tRNA (guanine(37)-N1)-methyltransferase 2 [Anthurium amnicola]
c38945_g2	-
c38959_g1	PREDICTED: uncharacterized protein LOC103705824 isoform X1 [Phoenix dactylifera]
c38963_g1	PREDICTED: homeobox-DDT domain protein RLT3 isoform X2 [Prunus mume]
c38974_g1	PREDICTED: BTB/POZ and MATH domain-containing protein 2-like [Nicotiana tomentosiformis]
c38974_g2	PREDICTED: BTB/POZ and MATH domain-containing protein 2-like [Solanum lycopersicum]
c38975_g1	ATP synthase alpha chain (chloroplast) [Drimia altissima]
c38980_g1	hypothetical protein OsI_28083 [Oryza sativa Indica Group]
c38985_g1	PREDICTED: telomere repeat-binding protein 2-like [Elaeis guineensis]
c3898_g1	PREDICTED: microtubule-associated protein RP/EB family member 1-like [Sesamum indicum]
c39026_g3	PREDICTED: leucine-rich repeat receptor-like serine/threonine-protein kinase BAM1 [Theobroma cacao]
c39038_g1	PREDICTED: mediator of RNA polymerase II transcription subunit 34 isoform X3 [Nelumbo nucifera]
c39040_g1	branchpoint-bridging protein [Kluyveromyces marxianus]
c39043_g1	NIPA-like protein [Cajanus cajan]
c39054_g2	hypothetical protein MANES_15G047300 [Manihot esculenta]
c39085_g1	PREDICTED: serine/threonine-protein kinase PBS1-like [Solanum lycopersicum]
c39088_g1	#N/A
c39088_g2	unnamed protein product [Coffea canephora]
c39114_g1	PREDICTED: Fanconi anemia group D2 protein homolog [Gossypium raimondii]
c39122_g1	PREDICTED: shaggy-related protein kinase epsilon [Capsicum annuum]
c39129_g1	PREDICTED: cation/H(+) antiporter 3-like [Solanum pennellii]
c39131_g1	PREDICTED: uncharacterized protein LOC101244061 [Solanum lycopersicum]
c39132_g4	hypothetical protein POPTR_0007s06040g [Populus trichocarpa]
c39132_g5	PREDICTED: zinc finger MYM-type protein 1-like [Daucus carota subsp. sativus]
c39144_g2	putative CCR4-associated factor 1 -like protein [Gossypium arboreum]
c39145_g1	PREDICTED: filament-like plant protein 4 [Brachypodium distachyon]
c39155_g1	PREDICTED: glucan endo-1,3-beta-glucosidase 8-like [Erythranthe guttata]
c39162_g2	PREDICTED: transcription factor GTE7-like [Solanum pennellii]
c39165_g1	unnamed protein product [Vitis vinifera]
c39166_g10	PREDICTED: uncharacterized protein LOC105139289 isoform X1 [Populus euphratica]
c39166_g2	PREDICTED: uncharacterized protein LOC108477199 [Gossypium arboreum]
c39183_g1	PREDICTED: U-box domain-containing protein 52-like isoform X3 [Vitis vinifera]
c39203_g1	PREDICTED: mediator of RNA polymerase II transcription subunit 15-like isoform X1 [Solanum tuberosum]
c39211_g1	hypothetical protein LOC100194262 [Albugo laibachii Nc14]
c39227_g1	-
c39230_g1	PREDICTED: protein kinase and PP2C-like domain-containing protein [Oryza sativa Japonica Group]
c39231_g1	hypothetical protein MANES_15G073900 [Manihot esculenta]
c39283_g1	hypothetical protein ZOSMA_238G00030 [Zostera marina]
c39289_g1	PREDICTED: PTI1-like tyrosine-protein kinase 1 isoform X1 [Fragaria vesca subsp. vesca]
c39300_g1	PREDICTED: putative lipase YOR059C isoform X1 [Phoenix dactylifera]
c39318_g2	PREDICTED: pectinesterase-like [Populus euphratica]
c39337_g1	RING/FYVE/PHD zinc finger superfamily protein isoform 2 [Theobroma cacao]
c39337_g2	PREDICTED: uncharacterized protein LOC104216961 isoform X3 [Nicotiana sylvestris]
c3933_g1	PREDICTED: putative vesicle-associated membrane protein 726-like [Solanum tuberosum]
c3933_g2	hypothetical protein CARUB_v10012187mg [Capsella rubella]
c39357_g1	PREDICTED: uncharacterized protein At4g04980 isoform X1 [Solanum lycopersicum]
c39366_g1	PREDICTED: BOI-related E3 ubiquitin-protein ligase 1-like [Nicotiana tabacum]
c39371_g1	hypothetical protein CICLE_v10024946mg [Citrus clementina]
c39378_g3	Homeobox-leucine zipper protein HDG11 [Morus notabilis]
c39397_g1	hypothetical protein L484_019276 [Morus notabilis]
c39398_g1	hypothetical protein CISIN_1g016762mg [Citrus sinensis]
c39407_g4	PREDICTED: uncharacterized GPI-anchored protein At4g28100 isoform X1 [Solanum pennellii]
c39420_g1	PREDICTED: serine protease SPPA, chloroplastic [Prunus mume]
c39426_g1	PREDICTED: pectinesterase-like [Sesamum indicum]
c39444_g1	PREDICTED: TBC1 domain family member 15-like [Malus domestica]
c39444_g2	PREDICTED: TBC1 domain family member 15-like isoform X2 [Nicotiana tabacum]
c3944_g1	PREDICTED: protein EMSY-LIKE 3-like isoform X3 [Gossypium hirsutum]
c39497_g1	PREDICTED: nuclear pore complex protein GP210 [Vitis vinifera]
c39499_g1	PREDICTED: PRA1 family protein E-like [Populus euphratica]
c39501_g1	PREDICTED: kinesin-like protein NACK2 [Nicotiana tomentosiformis]
c39503_g1	PREDICTED: caffeoylshikimate esterase-like isoform X1 [Citrus sinensis]
c39503_g2	PREDICTED: monoglyceride lipase-like [Populus euphratica]
c39515_g2	PREDICTED: ethylene-responsive transcription factor ERF071-like [Camelina sativa]
c39518_g1	unnamed protein product [Vitis vinifera]
c39521_g1	PREDICTED: ethanolamine-phosphate cytidylyltransferase-like isoform X1 [Solanum tuberosum]
c39526_g2	-
c39573_g1	hypothetical protein PRUPE_ppa003098m2g, partial [Prunus persica]
c39578_g1	PREDICTED: uncharacterized protein LOC104588534 [Nelumbo nucifera]
c39597_g3	#N/A
c39604_g1	acetyl-CoA carboxylase beta subunit (chloroplast) [Cornus controversa]
c39612_g1	hypothetical protein MANES_09G114900 [Manihot esculenta]
c39617_g1	PREDICTED: RHOMBOID-like protein 1 [Glycine max]
c39629_g1	PREDICTED: glycolipid transfer protein [Solanum lycopersicum]
c39632_g2	hypothetical protein CARUB_v10009620mg [Capsella rubella]
c39643_g2	PREDICTED: uncharacterized protein LOC100254633 isoform X2 [Vitis vinifera]
c39644_g1	PREDICTED: syntaxin-132-like isoform X2 [Nicotiana tomentosiformis]
c39647_g1	PREDICTED: mitochondrial arginine transporter BAC2 [Nicotiana tomentosiformis]
c39666_g1	PREDICTED: folylpolyglutamate synthase {ECO:0000250|UniProtKB:Q05932, ECO:0000312|EMBL:CAC82079.1}-like [Musa acuminata subsp. malaccensis]
c39672_g1	PREDICTED: uncharacterized protein LOC102582085 [Solanum tuberosum]
c39679_g1	PREDICTED: phosphatidylinositol transfer protein 1-like isoform X1 [Nelumbo nucifera]
c39684_g1	PREDICTED: protein PHYLLO, chloroplastic [Prunus mume]
c39685_g1	PREDICTED: F-box protein SKIP2-like [Nicotiana tabacum]
c39695_g1	PREDICTED: basic form of pathogenesis-related protein 1-like [Nelumbo nucifera]
c39698_g1	hypothetical protein B456_003G013400 [Gossypium raimondii]
c39703_g1	Anaphase-promoting complex subunit 1 [Ananas comosus]
c39709_g2	PREDICTED: isopentenyl-diphosphate Delta-isomerase I [Glycine max]
c39712_g1	PREDICTED: ABC transporter G family member 39-like [Musa acuminata subsp. malaccensis]
c39751_g1	PREDICTED: probable aquaporin SIP2-1 [Populus euphratica]
c39757_g1	RSH2 [Nicotiana tabacum]
c39770_g1	PREDICTED: uncharacterized mitochondrial protein AtMg00810-like [Malus domestica]
c39779_g1	hypothetical protein POPTR_0001s41940g [Populus trichocarpa]
c39807_g1	PREDICTED: uncharacterized protein LOC102597885 [Solanum tuberosum]
c39828_g1	PREDICTED: ankyrin repeat-containing protein At5g02620 [Nicotiana tomentosiformis]
c39837_g1	PREDICTED: uncharacterized membrane protein At4g09580 [Ricinus communis]
c39841_g1	Glycogenin-1 [Glycine soja]
c39869_g1	PREDICTED: probable protein phosphatase 2C 65 [Nicotiana sylvestris]
c39878_g2	PREDICTED: ultraviolet-B receptor UVR8 isoform X1 [Nelumbo nucifera]
c39885_g1	hypothetical protein MIMGU_mgv1a022738mg [Erythranthe guttata]
c39906_g1	PREDICTED: putative clathrin assembly protein At5g57200 [Nicotiana tabacum]
c39935_g1	PREDICTED: auxin transporter-like protein 2 [Nelumbo nucifera]
c39947_g3	hypothetical protein L484_024471 [Morus notabilis]
c39949_g1	hypothetical protein MIMGU_mgv1a0203581mg, partial [Erythranthe guttata]
c39971_g1	PREDICTED: tubulin alpha chain-like [Solanum lycopersicum]
c40013_g1	unnamed protein product [Coffea canephora]
c40054_g1	unnamed protein product [Coffea canephora]
c40054_g2	hypothetical protein M569_03136, partial [Genlisea aurea]
c40065_g2	PREDICTED: probable protein S-acyltransferase 1 [Sesamum indicum]
c40076_g1	manganese superoxide dismutase [Pyropia haitanensis]
c40077_g1	PREDICTED: phosphatidylinositol/phosphatidylcholine transfer protein SFH13-like isoform X1 [Solanum tuberosum]
c40090_g1	hypothetical protein POPTR_0017s12600g [Populus trichocarpa]
c40095_g2	hypothetical protein ZOSMA_36G00140 [Zostera marina]
c40129_g1	PREDICTED: remorin [Erythranthe guttata]
c40134_g1	PREDICTED: squalene monooxygenase [Vitis vinifera]
c40140_g1	unnamed protein product [Coffea canephora]
c40143_g1	PREDICTED: protein CHROMATIN REMODELING 8 isoform X5 [Nelumbo nucifera]
c40150_g1	PREDICTED: putative proline-rich receptor-like protein kinase PERK6 [Capsicum annuum]
c40163_g2	Retrovirus-related Pol polyprotein from transposon TNT 1-94 [Cajanus cajan]
c40173_g4	OSIGBa0139P06.10 [Oryza sativa Indica Group]
c40179_g1	PREDICTED: ATP-dependent DNA helicase 2 subunit KU80 isoform X1 [Elaeis guineensis]
c40186_g1	PREDICTED: probable protein S-acyltransferase 12 [Elaeis guineensis]
c40188_g1	PREDICTED: uncharacterized protein DDB_G0292186 [Solanum pennellii]
c40191_g1	PREDICTED: probable pectate lyase P59 isoform X2 [Nicotiana tomentosiformis]
c40191_g2	hypothetical protein M569_08154, partial [Genlisea aurea]
c40200_g1	Ribonuclease III, putative isoform 1 [Theobroma cacao]
c40206_g1	PREDICTED: putative WEB family protein At1g65010, chloroplastic-like [Solanum tuberosum]
c40237_g1	PREDICTED: polygalacturonase At1g48100-like isoform X2 [Elaeis guineensis]
c40238_g1	PREDICTED: vacuolar protein sorting-associated protein 20 homolog 2-like [Nicotiana sylvestris]
c40278_g1	hypothetical protein M569_12324 [Genlisea aurea]
c40280_g1	PREDICTED: uncharacterized protein LOC104219069 isoform X1 [Nicotiana sylvestris]
c40280_g2	PREDICTED: uncharacterized protein LOC101260180 [Solanum lycopersicum]
c40305_g1	PREDICTED: probable galacturonosyltransferase 7 isoform X2 [Phoenix dactylifera]
c40316_g1	PREDICTED: putative HVA22-like protein g isoform X2 [Nicotiana sylvestris]
c40319_g1	Target SNARE coiled-coil domain-containing protein [Cynara cardunculus var. scolymus]
c40333_g1	PREDICTED: 5'-adenylylsulfate reductase-like 5 [Nicotiana tabacum]
c40338_g1	PREDICTED: tetraspanin-10 isoform X1 [Elaeis guineensis]
c40345_g2	putative serine/threonine-protein kinase DDB_G0272282 [Anthurium amnicola]
c40396_g2	PREDICTED: ATP-dependent zinc metalloprotease FTSH 12, chloroplastic [Malus domestica]
c40397_g1	#N/A
c40402_g1	Leucine-rich receptor-like protein kinase family protein [Theobroma cacao]
c40406_g3	PREDICTED: protein S-acyltransferase 24 [Jatropha curcas]
c40411_g1	hypothetical protein OsI_04668 [Oryza sativa Indica Group]
c40418_g1	PREDICTED: uncharacterized membrane protein At1g16860-like [Phoenix dactylifera]
c40422_g1	PREDICTED: probable ADP-ribosylation factor GTPase-activating protein AGD14 [Nicotiana tabacum]
c40439_g1	PREDICTED: tobamovirus multiplication protein 3 [Vitis vinifera]
c40440_g1	-
c40450_g1	PREDICTED: inositol transporter 1 isoform X1 [Capsicum annuum]
c40453_g1	PREDICTED: cationic amino acid transporter 2, vacuolar-like [Nicotiana tabacum]
c40453_g2	hypothetical protein EUTSA_v10023348mg [Eutrema salsugineum]
c40457_g1	PREDICTED: uncharacterized protein LOC104239795 [Nicotiana sylvestris]
c40466_g1	hypothetical protein Gasu_48080 [Galdieria sulphuraria]
c40498_g1	PREDICTED: protein DETOXIFICATION 42-like isoform X2 [Nicotiana tabacum]
c40547_g1	PREDICTED: putative pectinesterase/pectinesterase inhibitor 45 [Pyrus x bretschneideri]
c40552_g1	DUF246 domain-containing protein At1g04910 [Anthurium amnicola]
c40553_g1	hypothetical protein PHAVU_009G049800g [Phaseolus vulgaris]
c40555_g1	shaggy-like kinase 91 [Nicotiana tabacum]
c40567_g1	unnamed protein product [Chondrus crispus]
c40570_g1	PREDICTED: BTB/POZ domain-containing protein POB1-like isoform X1 [Nicotiana tomentosiformis]
c40580_g2	PREDICTED: arabinosyltransferase XEG113-like isoform X1 [Gossypium hirsutum]
c40606_g1	PREDICTED: exocyst complex component EXO70B1-like [Nicotiana tabacum]
c40610_g2	retrotransposon protein, putative, Ty1-copia subclass [Oryza sativa Japonica Group]
c40611_g1	PREDICTED: probable LRR receptor-like serine/threonine-protein kinase RLK [Nicotiana tomentosiformis]
c40630_g1	PREDICTED: eukaryotic translation initiation factor 5B-like [Musa acuminata subsp. malaccensis]
c40633_g1	#N/A
c40638_g1	PREDICTED: phosphatidylinositol/phosphatidylcholine transfer protein SFH12 [Solanum pennellii]
c40639_g1	PREDICTED: choline-phosphate cytidylyltransferase 2 isoform X1 [Glycine max]
c40643_g1	PREDICTED: uncharacterized protein LOC100263351 isoform X2 [Vitis vinifera]
c40673_g1	PREDICTED: uncharacterized protein LOC104881367 [Vitis vinifera]
c40695_g1	PREDICTED: pentatricopeptide repeat-containing protein At5g10690 isoform X1 [Vitis vinifera]
c40700_g2	#N/A
c40724_g1	PREDICTED: myosin-binding protein 3-like isoform X2 [Nicotiana tabacum]
c40725_g1	PREDICTED: ABC transporter G family member 6-like [Populus euphratica]
c40738_g1	PREDICTED: uncharacterized protein LOC107838818 [Capsicum annuum]
c40752_g1	PREDICTED: probable sodium-coupled neutral amino acid transporter 6 [Capsicum annuum]
c40766_g1	PREDICTED: putative leucine-rich repeat receptor-like serine/threonine-protein kinase At2g14440 isoform X2 [Nelumbo nucifera]
c40777_g1	PREDICTED: 40S ribosomal protein S3-3 [Ziziphus jujuba]
c40778_g1	PREDICTED: tetratricopeptide repeat protein 28-like [Solanum pennellii]
c40779_g1	hypothetical protein POPTR_0006s15520g [Populus trichocarpa]
c4078_g1	PREDICTED: phosphatidylinositol 4-phosphate 5-kinase 6-like isoform X1 [Erythranthe guttata]
c40790_g1	PREDICTED: probable pectinesterase/pectinesterase inhibitor 51-like [Solanum tuberosum]
c40801_g1	PREDICTED: uncharacterized protein LOC100779569 [Glycine max]
c40804_g1	unnamed protein product [Coffea canephora]
c40814_g1	PREDICTED: glucomannan 4-beta-mannosyltransferase 9-like [Solanum tuberosum]
c40814_g2	PREDICTED: glucomannan 4-beta-mannosyltransferase 9-like [Solanum pennellii]
c40828_g1	conserved hypothetical protein [Ricinus communis]
c40842_g1	PREDICTED: DNA-directed RNA polymerase IV subunit 1 isoform X1 [Theobroma cacao]
c40847_g1	unnamed protein product [Coffea canephora]
c40856_g1	hypothetical protein POPTR_0005s12410g [Populus trichocarpa]
c40865_g1	PREDICTED: cation/H(+) antiporter 15-like [Nicotiana sylvestris]
c40887_g2	PREDICTED: uncharacterized protein LOC105975997 [Erythranthe guttata]
c40891_g1	PREDICTED: DNA repair protein RAD50 [Cucumis sativus]
c40894_g1	hypothetical protein MANES_03G040400 [Manihot esculenta]
c40903_g1	Protein lap1 [Cajanus cajan]
c40904_g1	hypothetical protein TSUD_158210 [Trifolium subterraneum]
c40904_g2	PREDICTED: probable protein phosphatase 2C 33 isoform X1 [Gossypium raimondii]
c40914_g1	PREDICTED: heterogeneous nuclear ribonucleoprotein 1 [Vitis vinifera]
c40930_g2	PREDICTED: putative nuclear matrix constituent protein 1-like protein [Jatropha curcas]
c40938_g1	hypothetical protein MIMGU_mgv1a006359mg [Erythranthe guttata]
c40945_g1	PREDICTED: large proline-rich protein bag6-B isoform X2 [Vigna angularis]
c40961_g1	tyrosine decarboxylase [Aristolochia contorta]
c40973_g2	hypothetical protein ZOSMA_35G00680 [Zostera marina]
c40974_g1	PREDICTED: U-box domain-containing protein 15 [Solanum pennellii]
c40978_g1	Dynein assembly factor 1 [Morus notabilis]
c40988_g1	#N/A
c41000_g1	-
c41023_g1	Putative pectate lyase 16 [Glycine soja]
c41025_g1	PREDICTED: histone-lysine N-methyltransferase SUVR2 isoform X1 [Musa acuminata subsp. malaccensis]
c41027_g1	#N/A
c41033_g2	PREDICTED: acid beta-fructofuranosidase-like [Gossypium arboreum]
c41034_g1	-
c41035_g1	PREDICTED: protein CHUP1, chloroplastic isoform X1 [Eucalyptus grandis]
c41037_g1	PREDICTED: uncharacterized protein LOC107785808 [Nicotiana tabacum]
c41044_g1	hypothetical protein CISIN_1g003467mg [Citrus sinensis]
c41049_g1	hypothetical protein MIMGU_mgv1a004296mg [Erythranthe guttata]
c41052_g1	hypothetical protein AUD_9150 [Neosartorya udagawae]
c41053_g2	retrotransposon protein, putative, Ty1-copia subclass [Oryza sativa Japonica Group]
c41058_g1	beta-galactosidase 2 precursor [Petunia x hybrida]
c41058_g2	predicted beta-galactosidase ortholog [Nicotiana alata]
c41061_g1	PREDICTED: protein ENHANCED DISEASE RESISTANCE 2 [Sesamum indicum]
c41065_g1	PREDICTED: clathrin coat assembly protein AP180-like [Nicotiana tabacum]
c41082_g3	Tubulin beta-1 chain, partial [Anthurium amnicola]
c41095_g1	PREDICTED: F-box protein SKIP2-like [Solanum tuberosum]
c41101_g1	PREDICTED: GDP-L-galactose phosphorylase 2-like [Solanum pennellii]
c41109_g1	#N/A
c41116_g1	PREDICTED: uncharacterized protein LOC107011941 isoform X1 [Solanum pennellii]
c41119_g1	PREDICTED: BTB/POZ and TAZ domain-containing protein 4 [Beta vulgaris subsp. vulgaris]
c41123_g1	PREDICTED: solute carrier family 25 member 44 [Prunus mume]
c41129_g8	Leucine-rich repeat protein kinase family protein [Theobroma cacao]
c41145_g1	PREDICTED: uncharacterized mitochondrial protein AtMg00810-like [Malus domestica]
c41149_g1	PREDICTED: CBL-interacting serine/threonine-protein kinase 11-like [Malus domestica]
c41149_g2	CBL-interacting serine/threonine-protein kinase 7 [Malus domestica]
c41161_g1	PREDICTED: probable serine/threonine-protein kinase RLCKVII [Glycine max]
c41162_g1	PREDICTED: serine/threonine-protein kinase PBS1-like [Solanum lycopersicum]
c41173_g2	Endoribonuclease Dicer 1 [Anthurium amnicola]
c41181_g1	PREDICTED: delta(8)-fatty-acid desaturase [Cucumis melo]
c41193_g1	PREDICTED: kinesin-like protein NACK2 [Nicotiana tabacum]
c41193_g2	PREDICTED: kinesin-like protein NACK2 isoform X2 [Nicotiana tomentosiformis]
c41238_g1	PREDICTED: transmembrane protein 64 [Glycine max]
c41238_g2	PREDICTED: uncharacterized protein LOC100258130 [Vitis vinifera]
c41257_g1	PREDICTED: nudix hydrolase 3-like [Gossypium raimondii]
c41268_g1	hypothetical protein SORBIDRAFT_02g036580 [Sorghum bicolor]
c41303_g1	PREDICTED: polygalacturonase-like [Phoenix dactylifera]
c41313_g1	-
c41335_g1	PREDICTED: beta-amylase 1, chloroplastic [Solanum pennellii]
c41342_g1	hypothetical protein F511_24890 [Dorcoceras hygrometricum]
c41356_g1	#N/A
c41377_g1	hypothetical protein CISIN_1g012597mg [Citrus sinensis]
c41378_g1	hypothetical protein PRUPE_ppa002780mg [Prunus persica]
c41379_g1	PREDICTED: GPI ethanolamine phosphate transferase 2 isoform X6 [Cucumis melo]
c41400_g1	PREDICTED: copper-transporting ATPase PAA1, chloroplastic-like [Populus euphratica]
c41402_g1	unnamed protein product [Chondrus crispus]
c41410_g1	PREDICTED: glycerophosphodiester phosphodiesterase GDPD6 isoform X1 [Daucus carota subsp. sativus]
c41416_g1	PREDICTED: probable receptor-like protein kinase At4g39110 [Brassica napus]
c41424_g1	PREDICTED: LOW QUALITY PROTEIN: probable L-gulonolactone oxidase 6 [Phoenix dactylifera]
c41426_g1	PREDICTED: cytoplasmic 60S subunit biogenesis factor REI1 homolog 1-like [Malus domestica]
c41440_g1	PREDICTED: serine/threonine-protein kinase At3g07070-like [Nicotiana tabacum]
c41447_g1	PREDICTED: oligopeptide transporter 5-like [Cucumis melo]
c41473_g1	PREDICTED: probable protein phosphatase 2C 38 [Capsicum annuum]
c41502_g1	PREDICTED: U-box domain-containing protein 52-like [Erythranthe guttata]
c41502_g2	U-box domain-containing protein 52-like [Dorcoceras hygrometricum]
c41504_g1	PREDICTED: uncharacterized protein LOC104223496 isoform X1 [Nicotiana sylvestris]
c41505_g1	PREDICTED: uncharacterized protein LOC107024604 [Solanum pennellii]
c41509_g1	PREDICTED: 3-oxoacyl-[acyl-carrier-protein] synthase, mitochondrial [Malus domestica]
c41515_g4	PREDICTED: denticleless protein homolog [Ziziphus jujuba]
c41532_g4	Cinnamoyl-CoA reductase 1 [Ananas comosus]
c41533_g1	hypothetical protein MANES_12G016300 [Manihot esculenta]
c41535_g1	PREDICTED: piezo-type mechanosensitive ion channel homolog isoform X4 [Nelumbo nucifera]
c41537_g1	pyridoxal 5'-phosphate synthase, glutaminase subunit Pdx2 [Phytophthora parasitica P1976]
c41543_g1	PREDICTED: probable serine/threonine-protein kinase mps1 isoform X1 [Nelumbo nucifera]
c41549_g1	PREDICTED: AP-5 complex subunit zeta-1 [Solanum lycopersicum]
c41554_g1	-
c41562_g3	PREDICTED: non-lysosomal glucosylceramidase-like [Musa acuminata subsp. malaccensis]
c41572_g1	PREDICTED: receptor-like cytosolic serine/threonine-protein kinase RBK2 isoform X1 [Nicotiana tomentosiformis]
c41585_g4	PREDICTED: uncharacterized protein At1g21580 [Gossypium raimondii]
c41608_g1	PREDICTED: E3 ubiquitin-protein ligase SINAT5 [Nicotiana sylvestris]
c41616_g1	hypothetical protein MIMGU_mgv1a025100mg, partial [Erythranthe guttata]
c41623_g1	PREDICTED: uncharacterized calcium-binding protein At1g02270 isoform X3 [Nicotiana tomentosiformis]
c41624_g3	PREDICTED: probable rhamnogalacturonate lyase B [Solanum pennellii]
c41628_g1	PREDICTED: putative clathrin assembly protein At1g03050 [Nicotiana tabacum]
c41637_g1	-
c41640_g1	hypothetical protein B456_007G081000 [Gossypium raimondii]
c41650_g1	PREDICTED: sphingolipid delta(4)-desaturase DES1-like [Nicotiana sylvestris]
c41668_g1	protein kinase putative [Albugo laibachii Nc14]
c41673_g1	hypothetical protein [Candida glabrata CBS 138]
c41701_g2	unnamed protein product [Chondrus crispus]
c41728_g3	PREDICTED: ethylene-overproduction protein 1 [Theobroma cacao]
c41738_g2	PREDICTED: L-ascorbate oxidase homolog [Nicotiana tomentosiformis]
c41738_g3	PREDICTED: L-ascorbate oxidase homolog [Nicotiana tomentosiformis]
c41751_g1	unnamed protein product [Coffea canephora]
c41760_g1	PREDICTED: kelch-like protein 5 isoform X1 [Gossypium hirsutum]
c41766_g1	PREDICTED: putative clathrin assembly protein At5g35200 [Erythranthe guttata]
c41766_g2	unnamed protein product [Coffea canephora]
c41769_g6	mitogen-activated protein kinase [Momordica charantia]
c41797_g2	PREDICTED: formin-like protein 1 [Phoenix dactylifera]
c4179_g2	hypothetical protein MANES_05G054800 [Manihot esculenta]
c41809_g1	RecName: Full=S-adenosylmethionine decarboxylase proenzyme; Short=AdoMetDC; Short=SAMDC; Contains: RecName: Full=S-adenosylmethionine decarboxylase alpha chain; Contains: RecName: Full=S-adenosylmethionine decarboxylase beta chain; Flags: Precursor
c41814_g1	hypothetical protein KK1_026969, partial [Cajanus cajan]
c41825_g1	Rac5-interacting sub-apical pollen tube protein [Nicotiana tabacum]
c41825_g2	PREDICTED: probable myosin-binding protein 5 isoform X2 [Solanum pennellii]
c41826_g2	peroxisomal targeting signal-1 receptor family protein [Populus trichocarpa]
c41834_g1	hypothetical protein CARUB_v10028327mg [Capsella rubella]
c41842_g1	PREDICTED: uncharacterized protein LOC101247394 [Solanum lycopersicum]
c41850_g1	PREDICTED: probable LRR receptor-like serine/threonine-protein kinase MRH1 isoform X2 [Ziziphus jujuba]
c41850_g2	unnamed protein product [Coffea canephora]
c41861_g3	hypothetical protein TSUD_151040 [Trifolium subterraneum]
c41867_g1	PREDICTED: serine/threonine-protein kinase BLUS1-like isoform X1 [Nelumbo nucifera]
c41881_g8	hypothetical protein ZOSMA_118G00510 [Zostera marina]
c41899_g1	PREDICTED: DNA replication ATP-dependent helicase/nuclease DNA2 isoform X2 [Populus euphratica]
c41924_g1	PREDICTED: U-box domain-containing protein 52-like [Nicotiana tabacum]
c41933_g2	PREDICTED: pollen receptor-like kinase 3 [Daucus carota subsp. sativus]
c41938_g1	PREDICTED: uncharacterized protein LOC101260885 isoform X2 [Solanum lycopersicum]
c41960_g1	PREDICTED: phosphatidylinositol 4-kinase gamma 8-like [Nicotiana tabacum]
c41960_g4	hypothetical protein CISIN_1g040648mg [Citrus sinensis]
c41965_g1	pollen-specific protein [Genlisea aurea]
c41965_g2	PREDICTED: L-ascorbate oxidase homolog [Sesamum indicum]
c41970_g1	PREDICTED: uncharacterized protein LOC104454379 [Eucalyptus grandis]
c42016_g4	hypothetical protein VITISV_037436 [Vitis vinifera]
c42022_g8	PREDICTED: pre-mRNA-splicing factor 38B-like [Pyrus x bretschneideri]
c42028_g1	PREDICTED: uncharacterized protein LOC107780830 [Nicotiana tabacum]
c42028_g3	PREDICTED: uncharacterized protein LOC101259883 [Solanum lycopersicum]
c42046_g1	PREDICTED: uncharacterized protein At1g04910 [Nelumbo nucifera]
c42049_g1	PREDICTED: beta-galactosidase 7 isoform X2 [Oryza sativa Japonica Group]
c42063_g5	PREDICTED: uncharacterized protein LOC103714757 isoform X1 [Phoenix dactylifera]
c42106_g1	Translation elongation/initiation factor/Ribosomal, beta-barrel [Ostreococcus tauri]
c42131_g1	hypothetical protein AM588_10000819 [Phytophthora nicotianae]
c42134_g1	PREDICTED: probable apyrase 6 isoform X1 [Pyrus x bretschneideri]
c42144_g2	#N/A
c42151_g2	PREDICTED: cytochrome P450 72A15-like [Phoenix dactylifera]
c42161_g1	hypothetical protein CARUB_v10023232mg [Capsella rubella]
c42162_g1	PREDICTED: exopolygalacturonase clone GBGE184-like [Nicotiana tomentosiformis]
c42163_g1	PREDICTED: peroxidase 57-like [Solanum lycopersicum]
c42165_g1	receptor kinase 1 [Zostera marina]
c42165_g2	S-locus receptor kinase (SRK) [Zostera marina]
c42165_g4	S-locus receptor kinase (SRK) [Zostera marina]
c42166_g1	hypothetical protein M569_14940, partial [Genlisea aurea]
c42190_g3	PREDICTED: clathrin interactor EPSIN 2-like [Nicotiana tabacum]
c42191_g1	Phosphoenolpyruvate carboxylase [Zostera marina]
c42221_g2	#N/A
c42259_g1	PREDICTED: uncharacterized protein LOC105047334 isoform X10 [Elaeis guineensis]
c42276_g1	PREDICTED: mitochondrial substrate carrier family protein P [Nicotiana tomentosiformis]
c42285_g1	hypothetical protein PHYBLDRAFT_149080 [Phycomyces blakesleeanus NRRL 1555(-)]
c42287_g1	PREDICTED: exopolygalacturonase-like isoform X2 [Erythranthe guttata]
c42287_g2	PREDICTED: polygalacturonase-like [Sesamum indicum]
c42308_g1	PREDICTED: thioredoxin-like 1-2, chloroplastic [Vitis vinifera]
c42329_g1	PREDICTED: uncharacterized protein LOC101785396 [Setaria italica]
c42349_g1	-
c42350_g1	hypothetical protein VITISV_043085 [Vitis vinifera]
c42354_g1	unnamed protein product [Coffea canephora]
c42354_g2	PREDICTED: uncharacterized protein LOC18607306 [Theobroma cacao]
c42372_g1	PREDICTED: interferon-related developmental regulator 1-like, partial [Nicotiana tabacum]
c42375_g1	PREDICTED: uncharacterized protein LOC102605018 [Solanum tuberosum]
c42375_g2	PREDICTED: WSC domain-containing protein ARB_07867-like [Nicotiana tabacum]
c42379_g1	PREDICTED: protein TPX2-like isoform X5 [Nicotiana tabacum]
c42381_g1	hypothetical protein MIMGU_mgv1a006359mg [Erythranthe guttata]
c42384_g1	hypothetical protein CHLNCDRAFT_138063 [Chlorella variabilis]
c42385_g1	hypothetical protein CHLNCDRAFT_134988 [Chlorella variabilis]
c42387_g1	PREDICTED: pentatricopeptide repeat-containing protein At5g65560-like [Ziziphus jujuba]
c42401_g1	PREDICTED: protein WEAK CHLOROPLAST MOVEMENT UNDER BLUE LIGHT 1 [Theobroma cacao]
c42451_g1	hypothetical protein B456_009G185500 [Gossypium raimondii]
c42451_g2	PREDICTED: uncharacterized protein LOC107870087 isoform X1 [Capsicum annuum]
c42479_g2	PREDICTED: truncated FRIGIDA-like protein 1 [Phoenix dactylifera]
c42490_g1	unnamed protein product [Coffea canephora]
c42502_g1	hypothetical protein MANES_09G037200 [Manihot esculenta]
c42532_g1	Peptide exporter, ABC superfamily (ISS) [Ostreococcus tauri]
c42534_g6	#N/A
c42535_g8	PREDICTED: DNA mismatch repair protein MSH2-like [Pyrus x bretschneideri]
c42544_g3	Retrovirus-related Pol polyprotein from transposon TNT 1-94, partial [Cajanus cajan]
c42544_g5	hypothetical protein POPTR_0006s25770g [Populus trichocarpa]
c42565_g1	#N/A
c42567_g2	PREDICTED: growth-regulating factor 6-like isoform X1 [Nelumbo nucifera]
c42568_g1	PREDICTED: uncharacterized protein LOC104100755 [Nicotiana tomentosiformis]
c4257_g1	myb transcription factor [Medicago truncatula]
c42585_g1	PREDICTED: uncharacterized protein LOC101260609 [Solanum lycopersicum]
c42603_g1	PREDICTED: receptor-like protein kinase ANXUR1 [Nicotiana tabacum]
c42639_g1	PREDICTED: peptidyl-prolyl cis-trans isomerase CYP37, chloroplastic [Erythranthe guttata]
c42648_g1	PREDICTED: uncharacterized protein LOC104119575 [Nicotiana tomentosiformis]
c42659_g1	PREDICTED: serine/threonine-protein kinase ATM [Gossypium arboreum]
c42662_g1	PREDICTED: receptor-like protein kinase ANXUR1 [Nicotiana tabacum]
c42668_g3	#N/A
c42672_g1	PREDICTED: trihelix transcription factor GTL1-like isoform X3 [Populus euphratica]
c42681_g1	PREDICTED: serine/threonine-protein kinase At3g07070-like [Nicotiana tomentosiformis]
c42681_g2	#N/A
c42694_g2	PREDICTED: RNA-binding protein 25 isoform X1 [Vitis vinifera]
c42711_g1	PREDICTED: probable boron transporter 7 [Nicotiana tabacum]
c42734_g1	hypothetical protein MIMGU_mgv1a000082mg [Erythranthe guttata]
c42741_g1	PREDICTED: pentatricopeptide repeat-containing protein At4g33170-like [Theobroma cacao]
c42749_g1	PREDICTED: subtilisin-like protease SBT5.4 [Pyrus x bretschneideri]
c42768_g1	PREDICTED: mitogen-activated protein kinase 20 isoform X2 [Solanum pennellii]
c42768_g2	unnamed protein product [Coffea canephora]
c42768_g3	PREDICTED: mitogen-activated protein kinase 20-like [Erythranthe guttata]
c42780_g1	-
c42784_g1	PREDICTED: phospholipase D delta-like [Populus euphratica]
c42803_g1	PREDICTED: inactive beta-amylase 9-like [Solanum tuberosum]
c42805_g1	PREDICTED: U-box domain-containing protein 35-like isoform X4 [Nicotiana tomentosiformis]
c42821_g9	PREDICTED: histone acetyltransferase GCN5 [Arachis duranensis]
c42830_g1	hypothetical protein AMTR_s00044p00088410 [Amborella trichopoda]
c42853_g1	putative polyprotein [Oryza sativa Japonica Group]
c42875_g1	putative serine/threonine-protein kinase-like, partial [Dorcoceras hygrometricum]
c42904_g1	PREDICTED: sister chromatid cohesion protein PDS5 homolog A isoform X2 [Nelumbo nucifera]
c42941_g1	PREDICTED: receptor-like kinase TMK4 [Nicotiana tabacum]
c42967_g3	hypothetical protein LR48_Vigan09g222300 [Vigna angularis]
c43019_g1	hypothetical protein TSUD_57870 [Trifolium subterraneum]
c43021_g1	PREDICTED: conserved oligomeric Golgi complex subunit 1-like [Nelumbo nucifera]
c43025_g1	P-loop nucleoside triphosphate hydrolases superfamily protein with CH (Calponin) domain isoform 2 [Theobroma cacao]
c43060_g1	unnamed protein product [Coffea canephora]
c43060_g2	PREDICTED: pectinesterase-like [Erythranthe guttata]
c43060_g3	pectinesterase family protein, partial [Genlisea aurea]
c43060_g4	PREDICTED: pectinesterase [Nicotiana sylvestris]
c43060_g5	PREDICTED: pectinesterase-like [Erythranthe guttata]
c43061_g1	ATPase 9, plasma membrane-type, partial [Cajanus cajan]
c43061_g2	PREDICTED: ATPase 8, plasma membrane-type-like isoform X2 [Erythranthe guttata]
c43068_g2	PREDICTED: zinc finger MYM-type protein 1-like [Malus domestica]
c43071_g2	PREDICTED: chloroplast envelope membrane protein isoform X1 [Malus domestica]
c43075_g1	PREDICTED: protein FAR1-RELATED SEQUENCE 5-like [Elaeis guineensis]
c43097_g5	PREDICTED: uncharacterized protein LOC105179636 isoform X4 [Sesamum indicum]
c43112_g2	hypothetical protein AXX17_ATUG04160 [Arabidopsis thaliana]
c4315_g1	PREDICTED: uncharacterized protein LOC103706534 [Phoenix dactylifera]
c43160_g1	conserved unknown protein [Ectocarpus siliculosus]
c43177_g8	hypothetical protein MANES_14G038500 [Manihot esculenta]
c43194_g2	PREDICTED: pentatricopeptide repeat-containing protein At5g18390, mitochondrial [Pyrus x bretschneideri]
c43194_g6	PREDICTED: pentatricopeptide repeat-containing protein At5g18390, mitochondrial [Fragaria vesca subsp. vesca]
c43196_g4	actin 1 [Gossypium thurberi]
c43214_g1	#N/A
c43223_g1	ribosomal protein RPL15 [Blastocystis sp. ST4]
c43240_g1	PREDICTED: centromere-associated protein E isoform X2 [Nelumbo nucifera]
c43261_g1	PREDICTED: putative clathrin assembly protein At1g03050 [Theobroma cacao]
c43264_g2	PREDICTED: dihydrolipoyllysine-residue acetyltransferase component 5 of pyruvate dehydrogenase complex, chloroplastic-like [Elaeis guineensis]
c43269_g4	NB-ARC domain-containing disease resistance protein [Zostera marina]
c43285_g2	PREDICTED: ent-kaurene oxidase, chloroplastic [Nelumbo nucifera]
c43286_g6	-
c43294_g3	PREDICTED: uncharacterized protein LOC105042828 [Elaeis guineensis]
c43326_g6	hypothetical protein POPTR_0015s07590g [Populus trichocarpa]
c4332_g1	PREDICTED: uncharacterized protein LOC104586305 [Nelumbo nucifera]
c4334_g1	PREDICTED: DNA-directed RNA polymerases IV and V subunit 4-like [Eucalyptus grandis]
c43362_g4	PREDICTED: uncharacterized protein LOC103333312 [Prunus mume]
c43398_g1	#N/A
c43398_g2	PREDICTED: pectinesterase isoform X2 [Capsicum annuum]
c43427_g1	PREDICTED: thiosulfate/3-mercaptopyruvate sulfurtransferase 1, mitochondrial isoform X2 [Gossypium raimondii]
c43429_g1	PREDICTED: zinc finger BED domain-containing protein RICESLEEPER 2-like [Glycine max]
c43436_g5	hypothetical protein VITISV_006720 [Vitis vinifera]
c43459_g1	PREDICTED: PTI1-like tyrosine-protein kinase 3 [Gossypium hirsutum]
c43459_g10	pleckstrin homology (PH) domain-containing protein-like [Oryza sativa Japonica Group]
c43459_g6	#N/A
c43469_g1	Lipid-A-disaccharide synthase, putative [Ricinus communis]
c4347_g1	hypothetical protein PRUPE_ppa019735mg [Prunus persica]
c43492_g5	hypothetical protein TSUD_366000 [Trifolium subterraneum]
c4352_g1	hypothetical protein POPTR_0006s22190g [Populus trichocarpa]
c43530_g1	Retrovirus-related Pol polyprotein from transposon TNT 1-94 [Cajanus cajan]
c43552_g4	PREDICTED: uncharacterized protein LOC105952531 [Erythranthe guttata]
c43570_g1	-
c43619_g1	-
c43633_g1	hypothetical protein POPTR_0005s14930g [Populus trichocarpa]
c43665_g1	hypothetical protein VITISV_024648 [Vitis vinifera]
c43679_g1	PREDICTED: uncharacterized protein LOC108196033 isoform X1 [Daucus carota subsp. sativus]
c43686_g1	PREDICTED: putative disease resistance protein RGA3 [Elaeis guineensis]
c43690_g1	PREDICTED: uncharacterized protein LOC107062964 [Solanum tuberosum]
c43701_g1	hypothetical protein L484_014376 [Morus notabilis]
c43737_g1	PREDICTED: cysteine proteinase inhibitor 6-like isoform X1 [Malus domestica]
c43800_g1	PREDICTED: zinc finger A20 and AN1 domain-containing stress-associated protein 5 [Phoenix dactylifera]
c43840_g1	PREDICTED: hydroxymethylglutaryl-CoA synthase-like isoform X1 [Elaeis guineensis]
c43845_g1	PREDICTED: probable tyrosine-protein phosphatase At1g05000 isoform X1 [Tarenaya hassleriana]
c43907_g1	hypothetical protein B456_005G069200 [Gossypium raimondii]
c43957_g1	PREDICTED: uncharacterized protein LOC102584593 [Solanum tuberosum]
c43973_g1	PREDICTED: NAC domain-containing protein 100-like [Vitis vinifera]
c44066_g1	PREDICTED: aspartyl protease AED3-like [Capsicum annuum]
c44109_g1	PI-phospholipase C PLC3 [Solanum lycopersicum]
c44110_g1	PREDICTED: nucleosome assembly protein 1;4 isoform X2 [Nelumbo nucifera]
c44141_g1	PREDICTED: E3 ubiquitin-protein ligase RING1-like [Nelumbo nucifera]
c44178_g1	PREDICTED: omega-6 fatty acid desaturase, chloroplastic isoform X1 [Gossypium raimondii]
c44217_g1	PREDICTED: syntaxin-22-like isoform X2 [Glycine max]
c44245_g1	#N/A
c44279_g1	PREDICTED: putative 4-hydroxy-4-methyl-2-oxoglutarate aldolase 2 [Sesamum indicum]
c44288_g1	PREDICTED: probable kinetochore protein NUF2 isoform X1 [Jatropha curcas]
c44339_g1	hypothetical protein F511_10185 [Dorcoceras hygrometricum]
c44401_g1	PREDICTED: putative clathrin assembly protein At1g25240 [Vitis vinifera]
c44413_g1	PREDICTED: protein NRT1/ PTR FAMILY 4.6-like isoform X1 [Cicer arietinum]
c44492_g1	PREDICTED: lipid phosphate phosphatase gamma, chloroplastic [Fragaria vesca subsp. vesca]
c44513_g1	PREDICTED: adenosine kinase [Jatropha curcas]
c44549_g1	-
c44586_g1	PREDICTED: peroxisomal membrane protein 13-like [Nelumbo nucifera]
c44659_g1	hypothetical protein M569_16670, partial [Genlisea aurea]
c44777_g1	PREDICTED: uncharacterized protein LOC103978536 [Musa acuminata subsp. malaccensis]
c448_g1	PREDICTED: protein TIC 40, chloroplastic-like isoform X2 [Populus euphratica]
c44_g1	PREDICTED: uncharacterized protein LOC103950358 [Pyrus x bretschneideri]
c45064_g1	hypothetical protein F383_09698 [Gossypium arboreum]
c45068_g1	PREDICTED: uncharacterized protein LOC104882706 [Vitis vinifera]
c45080_g1	serine/threonine-protein phosphatase PP1 isozyme 8 [Arabidopsis thaliana]
c4509_g1	PREDICTED: F-box protein At4g18380-like [Cucumis sativus]
c4510_g1	PREDICTED: ethylene-responsive transcription factor ERF071-like [Camelina sativa]
c45136_g1	conserved hypothetical protein [Ricinus communis]
c4514_g1	hypothetical protein CARUB_v10018047mg [Capsella rubella]
c45249_g1	Rapid ALkalinization Factor [Cynara cardunculus var. scolymus]
c45347_g1	cytidylyltransferase family protein [Populus trichocarpa]
c45566_g1	PREDICTED: 5-methyltetrahydropteroyltriglutamate--homocysteine methyltransferase-like [Nicotiana tomentosiformis]
c4603_g1	PREDICTED: CASP-like protein XL3 [Nelumbo nucifera]
c46054_g1	PREDICTED: uncharacterized protein LOC100819670 [Glycine max]
c4617_g1	PREDICTED: spermidine synthase 2 [Ziziphus jujuba]
c462_g1	PREDICTED: ribulose-phosphate 3-epimerase, chloroplastic-like [Camelina sativa]
c468_g1	PREDICTED: mitogen-activated protein kinase kinase kinase YODA-like [Sesamum indicum]
c46957_g1	PREDICTED: uncharacterized protein LOC108218243 [Daucus carota subsp. sativus]
c4717_g1	PREDICTED: uncharacterized protein LOC101291521 [Fragaria vesca subsp. vesca]
c4765_g1	Uncharacterized protein TCM_023118 [Theobroma cacao]
c47770_g1	hypothetical protein F511_32115 [Dorcoceras hygrometricum]
c47798_g1	PREDICTED: very-long-chain 3-oxoacyl-CoA reductase 1-like [Brassica rapa]
c47811_g1	tRNA threonylcarbamoyladenosine dehydratase [Ananas comosus]
c47855_g1	PREDICTED: pre-mRNA-splicing factor cwc-21 [Arachis ipaensis]
c47864_g1	PREDICTED: uncharacterized protein LOC103434697 [Malus domestica]
c47867_g1	hypothetical protein ZOSMA_243G00100 [Zostera marina]
c47878_g1	PREDICTED: uncharacterized protein LOC103995950 isoform X2 [Musa acuminata subsp. malaccensis]
c47887_g1	PREDICTED: uncharacterized protein LOC103721633 isoform X1 [Phoenix dactylifera]
c47902_g1	PREDICTED: kinesin light chain 4-like isoform X1 [Phoenix dactylifera]
c47931_g1	hypothetical protein PRUPE_ppa009370mg [Prunus persica]
c48032_g1	PREDICTED: protein CURVATURE THYLAKOID 1A, chloroplastic-like [Brassica rapa]
c48115_g1	Outer envelope pore protein 24, chloroplastic [Zostera marina]
c48182_g1	PREDICTED: probable L-type lectin-domain containing receptor kinase S.7 [Nicotiana sylvestris]
c48297_g1	PREDICTED: putative E3 ubiquitin-protein ligase XBAT35 isoform X2 [Solanum pennellii]
c48316_g1	PREDICTED: protein PLANT CADMIUM RESISTANCE 2-like [Daucus carota subsp. sativus]
c48340_g1	PREDICTED: uncharacterized protein LOC104236186 [Nicotiana sylvestris]
c48399_g1	PREDICTED: tRNA pseudouridine synthase A, mitochondrial-like [Nicotiana tabacum]
c48425_g1	PREDICTED: phosphoglycerate kinase, cytosolic [Gossypium raimondii]
c48486_g1	PREDICTED: DEAD-box ATP-dependent RNA helicase 37-like [Sesamum indicum]
c48499_g1	hypothetical protein CICLE_v10012240mg [Citrus clementina]
c48626_g1	unnamed protein product [Coffea canephora]
c48630_g1	hypothetical protein EUGRSUZ_F00498 [Eucalyptus grandis]
c48655_g1	Zinc finger protein ZAT10, partial [Anthurium amnicola]
c48683_g1	PREDICTED: cytochrome P450 90B1-like [Nelumbo nucifera]
c4881_g1	PREDICTED: ankyrin repeat protein SKIP35 [Ziziphus jujuba]
c48869_g1	PREDICTED: LMBR1 domain-containing protein 2 homolog A isoform X3 [Theobroma cacao]
c48881_g1	hypothetical protein LR48_Vigan05g035400 [Vigna angularis]
c48898_g1	PREDICTED: uncharacterized protein LOC107864083 [Capsicum annuum]
c4890_g1	PREDICTED: protein ASPARTIC PROTEASE IN GUARD CELL 1-like [Musa acuminata subsp. malaccensis]
c49117_g1	PREDICTED: nascent polypeptide-associated complex subunit alpha, muscle-specific form-like [Elaeis guineensis]
c49134_g1	PREDICTED: probable carbohydrate esterase At4g34215 [Nicotiana tomentosiformis]
c49230_g1	PREDICTED: probable glutathione peroxidase 5 [Nicotiana tabacum]
c49272_g1	#N/A
c49626_g1	PREDICTED: syntaxin-124 [Cucumis melo]
c49703_g1	CBL-interacting protein kinase 12 isoform 1 [Theobroma cacao]
c49722_g1	#N/A
c49741_g1	PREDICTED: UDP-D-apiose/UDP-D-xylose synthase 2 [Beta vulgaris subsp. vulgaris]
c49773_g1	hypothetical protein POPTR_0016s13320g [Populus trichocarpa]
c49801_g1	PREDICTED: uncharacterized protein LOC105800670 isoform X4 [Gossypium raimondii]
c50053_g1	PREDICTED: RING-H2 finger protein ATL78-like [Elaeis guineensis]
c5015_g1	hypothetical protein MANES_18G096200 [Manihot esculenta]
c50244_g1	PREDICTED: protein IQ-DOMAIN 1 isoform X2 [Nelumbo nucifera]
c50356_g1	PREDICTED: probable calcium-binding protein CML25 [Sesamum indicum]
c50485_g1	PREDICTED: uncharacterized protein LOC102617714 [Citrus sinensis]
c50845_g1	PREDICTED: stem-specific protein TSJT1-like [Solanum tuberosum]
c5109_g1	#N/A
c51191_g1	#N/A
c5135_g1	hypothetical protein L484_021881 [Morus notabilis]
c5182_g1	#N/A
c5198_g1	PREDICTED: phospholipid:diacylglycerol acyltransferase 1-like [Jatropha curcas]
c5215_g1	hypothetical protein SOVF_018930 isoform A [Spinacia oleracea]
c52729_g1	PREDICTED: ATP synthase subunit d, mitochondrial [Setaria italica]
c52812_g1	PREDICTED: ubiquitin carboxyl-terminal hydrolase 14 [Musa acuminata subsp. malaccensis]
c52827_g1	PREDICTED: uncharacterized protein LOC103703666 isoform X1 [Phoenix dactylifera]
c52828_g1	Pentatricopeptide repeat-containing protein At3g04750, mitochondrial [Anthurium amnicola]
c52845_g1	#N/A
c52867_g1	PREDICTED: pentatricopeptide repeat-containing protein At4g13650 isoform X2 [Gossypium raimondii]
c52886_g1	hypothetical protein PRUPE_ppa005324mg [Prunus persica]
c52895_g1	PREDICTED: uncharacterized protein LOC105115393 [Populus euphratica]
c52921_g1	hypothetical protein CICLE_v10020189mg [Citrus clementina]
c52938_g1	PREDICTED: putative ER lumen protein-retaining receptor C28H8.4 [Nicotiana tabacum]
c52963_g1	PREDICTED: dentin sialophosphoprotein-like [Nicotiana tabacum]
c52972_g1	hypothetical protein MIMGU_mgv1a005703mg [Erythranthe guttata]
c52990_g1	unknown [Zea mays]
c53046_g1	hypothetical protein EUTSA_v10016745mg [Eutrema salsugineum]
c53090_g1	hypothetical protein PRUPE_ppa008626mg [Prunus persica]
c53120_g1	PREDICTED: protein EFR3 homolog B isoform X2 [Nicotiana sylvestris]
c53161_g1	hypothetical protein POPTR_0005s19370g [Populus trichocarpa]
c53176_g1	PREDICTED: acidic proline-rich protein PRP33-like [Fragaria vesca subsp. vesca]
c53180_g1	PREDICTED: ATP synthase subunit epsilon, mitochondrial-like [Brassica rapa]
c53181_g1	PREDICTED: putative glucose-6-phosphate 1-epimerase [Vitis vinifera]
c53228_g1	BnaC03g50760D [Brassica napus]
c53278_g1	PREDICTED: glycine-rich RNA-binding protein blt801 [Oryza brachyantha]
c53323_g1	PREDICTED: cation/calcium exchanger 4-like [Brachypodium distachyon]
c53328_g1	PREDICTED: UDP-D-apiose/UDP-D-xylose synthase 2-like [Camelina sativa]
c53420_g1	hypothetical protein MANES_03G050700 [Manihot esculenta]
c53463_g1	PREDICTED: probable protein S-acyltransferase 16 [Solanum lycopersicum]
c53477_g1	PREDICTED: uncharacterized mitochondrial protein AtMg00810-like [Malus domestica]
c53500_g1	PREDICTED: non-specific phospholipase C6 [Phoenix dactylifera]
c53515_g1	hypothetical protein CISIN_1g015861mg [Citrus sinensis]
c53533_g1	PREDICTED: uncharacterized protein LOC106761399 [Vigna radiata var. radiata]
c53621_g1	PREDICTED: kinesin-4-like [Nicotiana tomentosiformis]
c53688_g1	PREDICTED: DEAD-box ATP-dependent RNA helicase 46-like [Gossypium hirsutum]
c53792_g1	PREDICTED: phospholipase D delta-like [Nicotiana sylvestris]
c537_g1	PREDICTED: dihydroorotase, mitochondrial isoform X3 [Vitis vinifera]
c5391_g1	hypothetical protein B456_005G193300 [Gossypium raimondii]
c53948_g1	PREDICTED: AP2-like ethylene-responsive transcription factor At1g79700 [Musa acuminata subsp. malaccensis]
c54120_g1	Cysteine proteinases superfamily protein isoform 2, partial [Theobroma cacao]
c54211_g1	PREDICTED: phospholipase A1-Igamma1, chloroplastic-like [Jatropha curcas]
c54212_g1	PREDICTED: uncharacterized protein LOC107877913 [Capsicum annuum]
c54255_g1	starch branching enzyme II [Populus trichocarpa]
c54264_g1	bZIP transcription factor [Arabidopsis thaliana]
c54271_g1	PREDICTED: tubby-like F-box protein 7 [Vitis vinifera]
c54272_g1	PREDICTED: protein-S-isoprenylcysteine O-methyltransferase A-like isoform X2 [Jatropha curcas]
c54291_g1	PREDICTED: probable amino acid permease 7 isoform X1 [Ziziphus jujuba]
c54315_g1	PREDICTED: uncharacterized protein LOC104593210 [Nelumbo nucifera]
c54381_g1	#N/A
c54582_g1	PREDICTED: protein FMP32, mitochondrial [Prunus mume]
c54711_g1	PREDICTED: E3 ubiquitin-protein ligase RING1-like [Gossypium raimondii]
c54772_g1	PREDICTED: xylem serine proteinase 1-like [Malus domestica]
c54916_g1	TPA: hypothetical protein ZEAMMB73_123667 [Zea mays]
c54936_g1	PREDICTED: uncharacterized protein LOC104091859 [Nicotiana tomentosiformis]
c55103_g1	PREDICTED: 54S ribosomal protein L19, mitochondrial [Populus euphratica]
c558_g1	PREDICTED: probable mitochondrial-processing peptidase subunit beta [Musa acuminata subsp. malaccensis]
c55957_g1	PREDICTED: calcineurin B-like protein 3 [Populus euphratica]
c56109_g1	#N/A
c5612_g1	PREDICTED: uncharacterized protein LOC102608026 [Citrus sinensis]
c563_g1	PREDICTED: uncharacterized protein LOC105055922 [Elaeis guineensis]
c5650_g1	PREDICTED: uncharacterized protein LOC104237057 [Nicotiana sylvestris]
c56751_g1	PREDICTED: translocator protein homolog [Nicotiana tomentosiformis]
c569_g1	CTC-interacting domain 11 isoform 1 [Theobroma cacao]
c57791_g1	hypothetical protein SORBIDRAFT_07g020920 [Sorghum bicolor]
c57809_g1	DNA mismatch repair protein MSH6-2, putative [Ricinus communis]
c57834_g1	Uridylyltransferase-related [Theobroma cacao]
c57851_g1	14-3-3b [Morus alba var. atropurpurea]
c57853_g1	PREDICTED: sphinganine C(4)-monooxygenase 1-like [Nicotiana sylvestris]
c57865_g1	PREDICTED: gamma-tubulin complex component 3 [Beta vulgaris subsp. vulgaris]
c57881_g1	ERECTA-like 1 [Theobroma cacao]
c57891_g1	PREDICTED: putative glutamine amidotransferase YLR126C [Sesamum indicum]
c57935_g1	PREDICTED: 2-aminoethanethiol dioxygenase-like, partial [Musa acuminata subsp. malaccensis]
c57953_g1	anthocyanidin 5,3-O-glucosyltransferase [Zea mays]
c57957_g1	PREDICTED: elongation of fatty acids protein 3-like [Nelumbo nucifera]
c57989_g1	unknown [Populus trichocarpa]
c58004_g1	putative mitochondrial-processing peptidase subunit beta, partial [Anthurium amnicola]
c58013_g1	cysteine proteinase precursor [Sandersonia aurantiaca]
c58029_g1	PREDICTED: protein TIFY 10A [Nicotiana tomentosiformis]
c58051_g1	PREDICTED: cyclin-dependent kinase F-4-like isoform X1 [Nicotiana tomentosiformis]
c58062_g1	hypothetical protein PRUPE_ppa006418mg [Prunus persica]
c58063_g1	pyridoxine biosynthesis protein [Lotus japonicus]
c5808_g1	PREDICTED: uncharacterized protein LOC104242192 [Nicotiana sylvestris]
c58106_g1	hypothetical protein CICLE_v10032556mg [Citrus clementina]
c58132_g1	PREDICTED: pentatricopeptide repeat-containing protein At1g22960, mitochondrial-like [Solanum pennellii]
c58133_g1	hypothetical protein ACMD2_25772 [Ananas comosus]
c58150_g1	hypothetical protein ZOSMA_77G00310 [Zostera marina]
c58185_g1	PREDICTED: receptor-like protein kinase THESEUS 1 [Sesamum indicum]
c58209_g1	PREDICTED: uncharacterized protein LOC104593958 [Nelumbo nucifera]
c58271_g1	PREDICTED: uncharacterized protein LOC107005596 [Solanum pennellii]
c58293_g1	PREDICTED: putative inactive cadmium/zinc-transporting ATPase HMA3 isoform X1 [Gossypium arboreum]
c58310_g1	PREDICTED: apoptosis inhibitor 5-like [Musa acuminata subsp. malaccensis]
c58333_g1	PREDICTED: monothiol glutaredoxin-S16, chloroplastic [Vitis vinifera]
c58336_g1	PREDICTED: probable VAMP-like protein At1g33475 [Nicotiana sylvestris]
c58347_g1	hypothetical protein MIMGU_mgv1a009957mg [Erythranthe guttata]
c58368_g1	PREDICTED: ensconsin-like [Oryza brachyantha]
c58509_g1	hypothetical protein PHAVU_010G015700g [Phaseolus vulgaris]
c5850_g1	PREDICTED: CRIB domain-containing protein RIC6-like [Nicotiana tomentosiformis]
c58517_g1	Pentatricopeptide repeat-containing protein [Morus notabilis]
c58519_g1	PREDICTED: 60S ribosomal protein L6, mitochondrial [Sesamum indicum]
c58524_g1	PREDICTED: LOB domain-containing protein 41 [Brassica napus]
c58558_g1	hypothetical protein Ccrd_008428 [Cynara cardunculus var. scolymus]
c58650_g1	hypothetical protein CICLE_v10019107mg [Citrus clementina]
c58666_g1	Adipocyte plasma membrane-associated protein [Anthurium amnicola]
c58683_g1	PREDICTED: probable sucrose-phosphate synthase 1 [Nelumbo nucifera]
c58728_g1	PREDICTED: uncharacterized protein LOC107008321 [Solanum pennellii]
c58847_g1	PREDICTED: SNF2 domain-containing protein CLASSY 4-like [Zea mays]
c58874_g1	endoglucanase 3-like precursor [Malus domestica]
c59068_g1	PREDICTED: protein MIZU-KUSSEI 1 [Vitis vinifera]
c590_g1	#N/A
c5919_g1	Lysosomal Pro-X carboxypeptidase, partial [Anthurium amnicola]
c59289_g1	PREDICTED: mitochondrial ribosome-associated GTPase 1 isoform X1 [Vitis vinifera]
c59312_g1	PREDICTED: probable arabinose 5-phosphate isomerase [Populus euphratica]
c59460_g1	hydroxycinnamoyl-CoA:hydroxyphenyllactate hydroxycinnamoyltransferase 1 [Glechoma hederacea]
c59489_g1	PREDICTED: uncharacterized protein LOC101263300 isoform X3 [Solanum lycopersicum]
c596_g1	DNAJ heat shock family protein [Theobroma cacao]
c59948_g1	unnamed protein product [Coffea canephora]
c60112_g1	hypothetical protein CICLE_v10025251mg [Citrus clementina]
c6068_g1	PREDICTED: uncharacterized protein At5g39865-like [Brassica napus]
c609_g1	PREDICTED: NADH dehydrogenase [ubiquinone] 1 alpha subcomplex subunit 1 [Cicer arietinum]
c61117_g1	#N/A
c6181_g1	PREDICTED: uncharacterized protein LOC104118501 [Nicotiana tomentosiformis]
c62195_g1	-
c6253_g1	PREDICTED: probable inactive receptor kinase At1g48480 [Malus domestica]
c62688_g1	PREDICTED: triosephosphate isomerase, chloroplastic [Phoenix dactylifera]
c62730_g1	PREDICTED: PLASMODESMATA CALLOSE-BINDING PROTEIN 3-like [Elaeis guineensis]
c62763_g1	PREDICTED: early nodulin-like protein 3 [Brassica napus]
c62820_g1	PREDICTED: NAC transcription factor 29-like [Phoenix dactylifera]
c62891_g1	PREDICTED: BI1-like protein [Phoenix dactylifera]
c62904_g1	PREDICTED: probable pectinesterase 67 [Solanum tuberosum]
c62918_g1	PREDICTED: probable LRR receptor-like serine/threonine-protein kinase RLK [Vitis vinifera]
c62951_g1	PREDICTED: zinc finger protein CONSTANS-LIKE 14-like [Cucumis sativus]
c62955_g1	PREDICTED: dnaJ homolog subfamily B member 1-like [Musa acuminata subsp. malaccensis]
c62957_g1	PREDICTED: probable auxin efflux carrier component 1c [Gossypium raimondii]
c62959_g1	unnamed protein product [Coffea canephora]
c63005_g1	TPI [Saccharum officinarum]
c63023_g1	PREDICTED: protein SPIRAL1-like 3 [Pyrus x bretschneideri]
c63165_g1	PREDICTED: probable strigolactone esterase D14 [Elaeis guineensis]
c63200_g1	hypothetical protein ZOSMA_91G00200 [Zostera marina]
c63266_g1	PREDICTED: uncharacterized protein LOC107032471 isoform X2 [Solanum pennellii]
c63277_g1	PREDICTED: 66 kDa stress protein [Ziziphus jujuba]
c63285_g1	Molybdenum cofactor sulfurase 3 [Cajanus cajan]
c63342_g1	PREDICTED: UNC93-like protein 1 [Theobroma cacao]
c63375_g1	hypothetical protein CICLE_v10023085mg [Citrus clementina]
c633_g1	PREDICTED: stem-specific protein TSJT1-like [Nicotiana sylvestris]
c63436_g1	PREDICTED: uncharacterized protein LOC103337557 [Prunus mume]
c634_g2	hypothetical protein ZOSMA_364G00010 [Zostera marina]
c63580_g1	Histone-lysine N-methyltransferase, H3 lysine-9, H3 lysine-27, H4 lysine-20 and cytosine specific SUVH2, partial [Anthurium amnicola]
c63582_g1	PREDICTED: cell division control protein 2 homolog C [Nicotiana sylvestris]
c63598_g1	unknown [Populus trichocarpa x Populus deltoides]
c63657_g1	PREDICTED: LOW QUALITY PROTEIN: probable serine/threonine-protein kinase abkC [Prunus mume]
c63662_g1	hypothetical protein MUCCIDRAFT_34001 [Mucor circinelloides f. lusitanicus CBS 277.49]
c63751_g1	PREDICTED: BI1-like protein [Nicotiana sylvestris]
c63757_g1	PREDICTED: 50S ribosomal protein L3-2, chloroplastic [Musa acuminata subsp. malaccensis]
c63792_g1	hypothetical protein F383_06555 [Gossypium arboreum]
c63796_g1	unnamed protein product [Coffea canephora]
c6395_g1	PREDICTED: formin-like protein 5 [Erythranthe guttata]
c63987_g1	PREDICTED: GATA transcription factor 5-like [Nicotiana tabacum]
c64007_g1	hypothetical protein M569_04267 [Genlisea aurea]
c6408_g1	PREDICTED: novel plant SNARE 13 [Eucalyptus grandis]
c6412_g2	PREDICTED: synaptotagmin-2 [Vitis vinifera]
c6412_g3	hypothetical protein ZOSMA_59G00750 [Zostera marina]
c64201_g1	PREDICTED: prohibitin-3, mitochondrial-like [Capsicum annuum]
c64210_g1	PREDICTED: F-box/kelch-repeat protein At1g67480 [Eucalyptus grandis]
c64291_g1	Eukaryotic translation initiation factor 3 subunit C, partial [Anthurium amnicola]
c64304_g1	PREDICTED: S-adenosylmethionine decarboxylase isoform X1 [Solanum lycopersicum]
c64333_g1	PREDICTED: DNA-directed RNA polymerases II, IV and V subunit 3-like [Populus euphratica]
c64436_g1	PREDICTED: PRA1 family protein B4-like [Nicotiana tomentosiformis]
c64624_g1	hypothetical protein MANES_05G062300 [Manihot esculenta]
c6466_g1	PREDICTED: uncharacterized protein LOC107875386 isoform X2 [Capsicum annuum]
c646_g1	phosphofructokinase [Hevea brasiliensis]
c6473_g1	transitional endoplasmic reticulum ATPase [Phytophthora parasitica P10297]
c64797_g1	PREDICTED: AMSH-like ubiquitin thioesterase 1 isoform X2 [Nicotiana tomentosiformis]
c647_g1	pentatricopeptide repeat-containing protein, putative [Ricinus communis]
c64884_g1	PREDICTED: uncharacterized protein LOC103422573 [Malus domestica]
c64914_g1	ethylene response factor 2 [Solanum lycopersicum]
c6508_g1	PREDICTED: probable galacturonosyltransferase-like 4 [Eucalyptus grandis]
c65252_g1	hypothetical protein AALP_AA4G002900 [Arabis alpina]
c6528_g1	hypothetical protein CISIN_1g045754mg, partial [Citrus sinensis]
c653_g1	conserved hypothetical protein [Ricinus communis]
c6546_g1	PREDICTED: autophagy-related protein 8C [Nelumbo nucifera]
c6550_g1	PREDICTED: uncharacterized protein LOC105794761 [Gossypium raimondii]
c6560_g2	PREDICTED: LAG1 longevity assurance homolog 2-like [Nicotiana sylvestris]
c6561_g1	hypothetical protein VIGAN_01447800 [Vigna angularis var. angularis]
c65752_g1	unnamed protein product [Coffea canephora]
c6575_g1	PREDICTED: truncated transcription factor CAULIFLOWER D-like isoform X2 [Populus euphratica]
c66099_g1	PREDICTED: vesicle transport v-SNARE 13 [Tarenaya hassleriana]
c6652_g1	PREDICTED: probable ribose-5-phosphate isomerase 3, chloroplastic [Sesamum indicum]
c6658_g1	PREDICTED: uncharacterized protein LOC102624443 [Citrus sinensis]
c6672_g1	PREDICTED: uncharacterized protein LOC105642032 [Jatropha curcas]
c66839_g1	PREDICTED: uncharacterized protein LOC105163461 [Sesamum indicum]
c6683_g1	#N/A
c6709_g1	PREDICTED: uncharacterized protein LOC105141243 [Populus euphratica]
c67430_g1	PREDICTED: mannosyl-oligosaccharide 1,2-alpha-mannosidase MNS1-like [Populus euphratica]
c67442_g1	Vesicle-associated membrane protein, putative [Ricinus communis]
c67452_g1	PREDICTED: extensin-like [Fragaria vesca subsp. vesca]
c67477_g1	ubiquinol-cytochrome C reductase complex 14kD subunit [Wolffia arrhiza]
c67504_g1	PREDICTED: reticulon-like protein B2 [Musa acuminata subsp. malaccensis]
c67542_g1	PREDICTED: uncharacterized protein LOC104611804 [Nelumbo nucifera]
c67549_g1	Na(+)/H(+) antiporter nhaB, partial [Anthurium amnicola]
c67591_g1	PREDICTED: chaperone protein dnaJ 13 [Elaeis guineensis]
c67597_g1	PREDICTED: putative cyclic nucleotide-gated ion channel 18 isoform X1 [Capsicum annuum]
c67652_g1	hypothetical protein MtrDRAFT_AC148994g36v2 [Medicago truncatula]
c67713_g1	hypothetical protein OsI_37710 [Oryza sativa Indica Group]
c67738_g1	PREDICTED: organic cation/carnitine transporter 4 isoform X2 [Vitis vinifera]
c67808_g1	PREDICTED: cell wall protein RBR3-like [Vitis vinifera]
c67828_g1	hypothetical protein EUTSA_v10024468mg [Eutrema salsugineum]
c67835_g1	PREDICTED: mannose-6-phosphate isomerase 1 [Jatropha curcas]
c67951_g1	hypothetical protein B456_007G0129001, partial [Gossypium raimondii]
c67989_g1	PREDICTED: CSC1-like protein At4g02900 [Solanum lycopersicum]
c67997_g1	lactoylglutathione lyase, putative [Ricinus communis]
c68040_g1	phosphofructokinase, putative [Ricinus communis]
c68094_g1	PREDICTED: uncharacterized protein LOC105351664 [Fragaria vesca subsp. vesca]
c68236_g1	PREDICTED: vacuole membrane protein KMS1 [Ricinus communis]
c68269_g1	-
c6829_g2	#N/A
c68331_g1	WD repeat domain phosphoinositide-interacting protein 3 [Morus notabilis]
c68451_g1	PREDICTED: probable histone acetyltransferase HAC-like 1 isoform X1 [Phoenix dactylifera]
c68473_g1	BnaA02g34020D [Brassica napus]
c68504_g1	PREDICTED: WEB family protein At1g12150-like [Solanum lycopersicum]
c68553_g1	PREDICTED: wee1-like protein kinase [Prunus mume]
c6874_g1	PREDICTED: PRA1 family protein B4-like [Nicotiana sylvestris]
c68816_g1	PREDICTED: kinesin-like calmodulin-binding protein homolog isoform X2 [Nelumbo nucifera]
c68875_g1	PREDICTED: uncharacterized protein LOC104881559 [Vitis vinifera]
c689_g1	PREDICTED: protein TRIGALACTOSYLDIACYLGLYCEROL 3, chloroplastic isoform X1 [Solanum lycopersicum]
c69026_g1	-
c69075_g1	hypothetical protein CICLE_v10022581mg [Citrus clementina]
c69319_g1	PREDICTED: probable F-box protein At1g60180 [Setaria italica]
c69374_g1	PREDICTED: uncharacterized protein LOC104100643 [Nicotiana tomentosiformis]
c6939_g1	PREDICTED: beta-D-glucosyl crocetin beta-1,6-glucosyltransferase-like [Sesamum indicum]
c69538_g1	PREDICTED: cyclin-dependent kinase inhibitor 7-like isoform X1 [Ziziphus jujuba]
c69667_g1	PREDICTED: zinc transporter 6, chloroplastic-like [Arachis duranensis]
c696_g1	unnamed protein product [Vitis vinifera]
c69751_g1	PREDICTED: auxin-repressed 12.5 kDa protein isoform X2 [Gossypium raimondii]
c69831_g1	-
c7001_g2	#N/A
c70069_g1	PREDICTED: uncharacterized protein LOC104896707 [Beta vulgaris subsp. vulgaris]
c7039_g1	Major sperm protein [Cynara cardunculus var. scolymus]
c7074_g1	PREDICTED: uncharacterized protein LOC104586101 isoform X1 [Nelumbo nucifera]
c7083_g1	PREDICTED: zinc finger A20 and AN1 domain-containing stress-associated protein 4-like [Capsicum annuum]
c7086_g1	PREDICTED: mechanosensitive ion channel protein 6 [Nicotiana tomentosiformis]
c708_g1	hypothetical protein GLYMA_12G185900 [Glycine max]
c714_g1	PREDICTED: probable magnesium transporter NIPA8 isoform X4 [Nicotiana sylvestris]
c71547_g1	#N/A
c7216_g1	PREDICTED: probable receptor-like protein kinase At5g15080 [Nicotiana sylvestris]
c7218_g1	Exportin 1A isoform 1 [Theobroma cacao]
c7220_g1	hypothetical protein MANES_03G184400 [Manihot esculenta]
c7317_g1	PREDICTED: F-box/LRR-repeat protein 14 [Gossypium arboreum]
c7329_g1	PREDICTED: uncharacterized protein LOC105131624 [Populus euphratica]
c7374_g1	hypothetical protein MANES_16G133200 [Manihot esculenta]
c7497_g1	unnamed protein product [Coffea canephora]
c7537_g1	unnamed protein product [Coffea canephora]
c7569_g1	UDP-D-glucuronate 4-epimerase 2 [Arabidopsis lyrata subsp. lyrata]
c769_g1	PREDICTED: NADH dehydrogenase [ubiquinone] 1 beta subcomplex subunit 8, mitochondrial-like isoform X1 [Elaeis guineensis]
c7731_g1	PREDICTED: uncharacterized protein LOC104111950 isoform X2 [Nicotiana tomentosiformis]
c7747_g1	-
c7753_g1	PREDICTED: uncharacterized protein LOC107005301 [Solanum pennellii]
c7772_g1	PREDICTED: cell division cycle 5-like protein [Vitis vinifera]
c7778_g1	PREDICTED: protein phosphatase inhibitor 2-like [Elaeis guineensis]
c7926_g1	hypothetical protein F511_15624 [Dorcoceras hygrometricum]
c8058_g1	PREDICTED: uncharacterized protein At1g04910-like [Fragaria vesca subsp. vesca]
c8110_g1	PREDICTED: probable methyltransferase PMT26 isoform X1 [Nelumbo nucifera]
c8468_g1	transposon protein, putative, Pong sub-class [Oryza sativa Japonica Group]
c8611_g1	PREDICTED: uncharacterized protein At4g06598-like [Elaeis guineensis]
c8765_g1	#N/A
c8931_g1	-
c9424_g1	Cation-chloride cotransporter 1 [Anthurium amnicola]
c9800_g1	PREDICTED: E3 ubiquitin-protein ligase At1g63170-like [Erythranthe guttata]
c9800_g2	PREDICTED: E3 ubiquitin-protein ligase At1g12760 [Nicotiana tomentosiformis]
c9828_g1	E3 ubiquitin-protein ligase MARCH1, partial [Anthurium amnicola]
