# Supplementary material for: Which Genes in a Typical Intertidal Seagrass (Zostera japonica) Indicate Copper-, Lead-, and Cadmium Pollution?
Source: Front Plant Sci. 2018 Oct 24;9:1545. doi: 10.3389/fpls.2018.01545 (PMC6207952; doi:10.3389/fpls.2018.01545)
Supplement: Supplementary file 3 [file Data_Sheet_2.xls]

	NRע��
c10028_g1	hypothetical protein OsI_09790 [Oryza sativa Indica Group]
c10086_g1	Ubiquitin-associated/TS-N domain-containing protein [Theobroma cacao]
c10091_g1	#N/A
c10098_g1	PREDICTED: uncharacterized protein LOC107435306 [Ziziphus jujuba]
c10145_g1	transcription factor, putative [Ricinus communis]
c10231_g1	hypothetical protein MANES_15G143100 [Manihot esculenta]
c10244_g1	hypothetical protein HMPREF1544_10597 [Mucor circinelloides f. circinelloides 1006PhL]
c10259_g1	#N/A
c10263_g2	PREDICTED: tryptophan aminotransferase-related protein 2-like [Musa acuminata subsp. malaccensis]
c10270_g1	hypothetical protein L484_010735 [Morus notabilis]
c10295_g1	PREDICTED: methionine aminopeptidase 1D, chloroplastic/mitochondrial [Nelumbo nucifera]
c10307_g1	Retrovirus-related Pol polyprotein from transposon TNT 1-94, partial [Glycine soja]
c10318_g1	hypothetical protein MANES_08G158300 [Manihot esculenta]
c1033_g1	Uncharacterized protein TCM_005310 [Theobroma cacao]
c10351_g1	PREDICTED: rhodanese-like domain-containing protein 14, chloroplastic [Arachis ipaensis]
c10352_g1	PREDICTED: beta-(1,2)-xylosyltransferase [Nicotiana sylvestris]
c10379_g1	PREDICTED: D-2-hydroxyglutarate dehydrogenase, mitochondrial isoform X2 [Nicotiana sylvestris]
c10386_g1	PREDICTED: la-related protein 1A isoform X1 [Theobroma cacao]
c10410_g1	FAD-dependent oxidoreductase family protein [Theobroma cacao]
c10427_g1	PREDICTED: probable inactive leucine-rich repeat receptor-like protein kinase At3g03770 [Vitis vinifera]
c10439_g1	PREDICTED: TBC1 domain family member 2A isoform X2 [Eucalyptus grandis]
c10445_g1	PREDICTED: probable pectate lyase 8 isoform X2 [Elaeis guineensis]
c10458_g1	PREDICTED: pentatricopeptide repeat-containing protein At3g09650, chloroplastic [Fragaria vesca subsp. vesca]
c10490_g1	PREDICTED: exosome component 10-like [Phoenix dactylifera]
c10500_g1	AP-4 complex subunit mu [Gossypium arboreum]
c10507_g1	PREDICTED: patellin-3-like [Musa acuminata subsp. malaccensis]
c10515_g2	PREDICTED: methionyl-tRNA formyltransferase-like [Brassica napus]
c10525_g1	PREDICTED: eukaryotic translation initiation factor 3 subunit M-like [Ziziphus jujuba]
c10528_g1	PREDICTED: eukaryotic translation initiation factor 5A-2 [Gossypium raimondii]
c10543_g1	PREDICTED: cyclin-dependent kinase C-2-like [Vigna angularis]
c10544_g2	hypothetical protein ZOSMA_1G02750 [Zostera marina]
c10552_g1	PREDICTED: syntaxin-related protein KNOLLE-like [Populus euphratica]
c10568_g1	hypothetical protein ZOSMA_8062G00010 [Zostera marina]
c1056_g1	ATPase, V0 complex, subunit 116kDa [Cynara cardunculus var. scolymus]
c1064_g1	hypothetical protein MANES_01G254400 [Manihot esculenta]
c10708_g1	hypothetical protein CISIN_1g001197mg [Citrus sinensis]
c1071_g1	PREDICTED: nuclear poly(A) polymerase 1-like isoform X2 [Gossypium hirsutum]
c10734_g1	glutamine synthetase I [Secale cereale x Triticum turgidum subsp. durum]
c10774_g1	PREDICTED: 26S proteasome non-ATPase regulatory subunit 7 homolog B [Camelina sativa]
c10795_g1	leucine-rich repeat family protein [Populus trichocarpa]
c1079_g1	#N/A
c10825_g1	PREDICTED: protein FATTY ACID EXPORT 4, chloroplastic-like isoform X1 [Gossypium hirsutum]
c10858_g1	predicted protein [Phaeodactylum tricornutum CCAP 1055/1]
c11090_g2	hypothetical protein F443_12729 [Phytophthora parasitica P1569]
c11135_g1	#N/A
c11151_g1	Skt5p [Rhizophagus irregularis DAOM 197198w]
c11166_g1	unnamed protein product [Chondrus crispus]
c11374_g1	Nuclear transport receptor KAP120 (importin beta superfamily) [Klebsormidium flaccidum]
c11449_g3	PREDICTED: F-box protein SNE [Cicer arietinum]
c11467_g1	PREDICTED: disease resistance RPP8-like protein 3 [Glycine max]
c11469_g1	PREDICTED: uncharacterized protein LOC105156918 [Sesamum indicum]
c11543_g1	mitochondrial ribosomal protein L11 [Fistulina hepatica ATCC 64428]
c11636_g1	hypothetical protein H257_04536 [Aphanomyces astaci]
c11724_g1	unnamed protein product [Chondrus crispus]
c11741_g1	hypothetical protein SORBIDRAFT_05g002430 [Sorghum bicolor]
c11743_g1	#N/A
c11744_g1	predicted protein [Thalassiosira pseudonana CCMP1335]
c11765_g1	hypothetical protein MANES_06G033300 [Manihot esculenta]
c11793_g1	high light inducible protein [Rhodomonas salina]
c117_g1	#N/A
c11800_g1	hypothetical protein GLOINDRAFT_88712 [Rhizophagus irregularis DAOM 181602]
c11810_g1	PREDICTED: random slug protein 5-like [Musa acuminata subsp. malaccensis]
c11821_g1	#N/A
c11917_g1	unnamed protein product [Chondrus crispus]
c11932_g1	#N/A
c11937_g1	-
c11991_g1	#N/A
c12002_g1	PREDICTED: tyrosine--tRNA ligase, chloroplastic/mitochondrial-like [Gossypium hirsutum]
c12003_g1	PREDICTED: zinc finger protein ZAT5-like [Musa acuminata subsp. malaccensis]
c12015_g1	#N/A
c12024_g1	PREDICTED: probable galactinol--sucrose galactosyltransferase 1 [Prunus mume]
c12025_g1	#N/A
c12050_g1	hypothetical protein AMTR_s00059p00116150 [Amborella trichopoda]
c1206_g1	PREDICTED: folate-biopterin transporter 1, chloroplastic-like [Setaria italica]
c12112_g1	protoheme IX farnesyltransferase [Trichophyton rubrum MR850]
c121_g1	PREDICTED: mitogen-activated protein kinase 9-like isoform X1 [Cicer arietinum]
c12368_g1	hypothetical protein SELMODRAFT_107842 [Selaginella moellendorffii]
c12369_g1	hypothetical protein CISIN_1g005693mg [Citrus sinensis]
c12505_g1	hypothetical protein ZOSMA_1720G00020 [Zostera marina]
c12545_g1	hypothetical protein F442_16268 [Phytophthora parasitica P10297]
c12578_g1	Formin-like Protein [Chondrus crispus]
c12597_g1	#N/A
c12612_g1	PREDICTED: HIPL1 protein-like [Pyrus x bretschneideri]
c12615_g1	predicted protein [Micromonas pusilla CCMP1545]
c12631_g1	unnamed protein product [Chondrus crispus]
c12687_g1	PREDICTED: peptidyl-prolyl cis-trans isomerase CYP19-4 [Beta vulgaris subsp. vulgaris]
c1271_g1	conserved hypothetical protein [Ricinus communis]
c12741_g1	Adenylyl cyclase-associated protein [Triticum urartu]
c1275_g1	repb family protein, partial [Nannochloropsis gaditana CCMP526]
c12772_g1	Homeobox-leucine zipper protein HDG2 [Morus notabilis]
c12836_g1	hypothetical protein VIGAN_05101400 [Vigna angularis var. angularis]
c12908_g1	PREDICTED: protein disulfide-isomerase-like [Elaeis guineensis]
c13034_g1	hypothetical protein ZOSMA_44G00190 [Zostera marina]
c1304_g1	hypothetical protein CISIN_1g007568mg [Citrus sinensis]
c13066_g1	PREDICTED: clustered mitochondria protein isoform X2 [Gossypium arboreum]
c13150_g1	hypothetical protein AC579_8038 [Pseudocercospora musae]
c13177_g1	putative ABC transporter [Emiliania huxleyi CCMP1516]
c131_g1	DNA repair protein complementing XP-C cells, partial [Anthurium amnicola]
c1330_g1	-
c1354_g1	unnamed protein product [Chondrus crispus]
c135_g1	PREDICTED: transcription factor bHLH91-like [Vitis vinifera]
c13689_g2	unnamed protein product [Chondrus crispus]
c13879_g1	hnh endonuclease [Nannochloropsis gaditana]
c13913_g1	hypothetical protein MYCTH_2306864 [Myceliophthora thermophila ATCC 42464]
c13965_g1	#N/A
c14009_g1	predicted protein [Micromonas sp. RCC299]
c14018_g1	PREDICTED: acyl-CoA-binding protein [Brassica rapa]
c14065_g2	phenylalanine ammonia lyase 1 [Eriobotrya japonica]
c14086_g1	PREDICTED: uncharacterized protein LOC105132336 isoform X2 [Populus euphratica]
c14114_g2	PREDICTED: 60S ribosomal protein L28-1-like [Cucumis melo]
c14158_g1	-
c14173_g1	-
c14246_g2	hypothetical protein LR48_Vigan02g240900 [Vigna angularis]
c14264_g1	hypothetical protein B456_008G141100 [Gossypium raimondii]
c142_g1	LAQU0S29e00188g1_1 [Lachancea quebecensis]
c14300_g2	protein phosphatase 2A A subunit (ISS) [Metarhizium anisopliae]
c14397_g1	Mitochondrial respiratory chain complexes assembly protein rca1 [Choanephora cucurbitarum]
c14417_g1	hypothetical protein BVRB_2g031520 [Beta vulgaris subsp. vulgaris]
c14427_g1	PREDICTED: probable serine/threonine-protein kinase At4g35230 [Nelumbo nucifera]
c1445_g1	hypothetical protein Gasu_22990 [Galdieria sulphuraria]
c14468_g1	PREDICTED: serine/threonine-protein kinase ULK4 [Musa acuminata subsp. malaccensis]
c14475_g1	PREDICTED: uroporphyrinogen-III synthase, chloroplastic [Cicer arietinum]
c14487_g1	PREDICTED: zinc finger CCCH domain-containing protein 14 [Sesamum indicum]
c14500_g2	PREDICTED: ATP-dependent Clp protease proteolytic subunit 5, chloroplastic-like [Phoenix dactylifera]
c14502_g1	hypothetical protein TD95_002465 [Thielaviopsis punctulata]
c14511_g1	PREDICTED: uncharacterized protein At1g32220, chloroplastic [Musa acuminata subsp. malaccensis]
c14554_g1	ABCG8 [Arabidopsis thaliana]
c1459_g1	E3 ubiquitin-protein ligase BRE1 [Galdieria sulphuraria]
c14626_g1	PREDICTED: 26S protease regulatory subunit 6B homolog [Elaeis guineensis]
c14652_g1	predicted protein [Physcomitrella patens]
c14693_g1	#N/A
c14704_g2	PREDICTED: uncharacterized protein LOC107863559 [Capsicum annuum]
c14719_g1	unnamed protein product [Chondrus crispus]
c14731_g1	PREDICTED: bifunctional protein FolD 2-like [Malus domestica]
c14747_g1	cytochrome b561 and DOMON domain-containing protein [Dorcoceras hygrometricum]
c14818_g1	#N/A
c14832_g1	-
c14834_g1	#N/A
c14843_g1	hypothetical protein M378DRAFT_118665 [Amanita muscaria Koide BX008]
c14845_g1	PREDICTED: adenylyltransferase and sulfurtransferase MOCS3 [Arachis ipaensis]
c14882_g1	hypothetical protein PILCRDRAFT_96728 [Piloderma croceum F 1598]
c14892_g1	OSJNBa0015K02.10 [Oryza sativa Japonica Group]
c14909_g1	unnamed protein product [Vitis vinifera]
c14909_g2	hypothetical protein CARUB_v10026999mg [Capsella rubella]
c14960_g1	PREDICTED: putative uncharacterized protein FLJ22184 [Pyrus x bretschneideri]
c14985_g1	LOB domain-containing 38 -like protein [Gossypium arboreum]
c15000_g1	hypothetical protein KFL_000430040 [Klebsormidium flaccidum]
c15040_g1	unnamed protein product [Chondrus crispus]
c15060_g1	PREDICTED: guanylate-binding protein 3-like [Musa acuminata subsp. malaccensis]
c15117_g1	PREDICTED: ATPase 11, plasma membrane-type-like [Citrus sinensis]
c15120_g1	hypothetical protein FIBSPDRAFT_164527 [Fibulorhizoctonia sp. CBS 109695]
c15148_g1	hypothetical protein AALP_AA3G357500 [Arabis alpina]
c15232_g1	PREDICTED: amino acid permease 4-like [Musa acuminata subsp. malaccensis]
c15382_g1	Ribosomal protein L21e, partial [Cynara cardunculus var. scolymus]
c15462_g1	#N/A
c1546_g1	predicted protein [Physcomitrella patens]
c15480_g1	unnamed protein product [Chondrus crispus]
c15518_g1	hypothetical protein SELMODRAFT_150447 [Selaginella moellendorffii]
c15582_g1	PREDICTED: callose synthase 5 [Jatropha curcas]
c15582_g2	PREDICTED: callose synthase 5-like [Phoenix dactylifera]
c156_g1	hypothetical protein PRUPE_ppa013245mg [Prunus persica]
c15790_g2	hypothetical protein EMIHUDRAFT_310679 [Emiliania huxleyi CCMP1516]
c15854_g1	#N/A
c15943_g1	PREDICTED: uncharacterized protein LOC106756066 [Vigna radiata var. radiata]
c16077_g1	hypothetical protein SCHCODRAFT_69938 [Schizophyllum commune H4-8]
c16081_g1	PREDICTED: uncharacterized protein LOC105790215 [Gossypium raimondii]
c16141_g1	aminophospholipid translocase that maintains membrane lipid asymmetry in post-golgi secre [Nadsonia fulvescens var. elongata DSM 6958]
c16169_g1	hypothetical protein Ccrd_025173 [Cynara cardunculus var. scolymus]
c16202_g1	PREDICTED: uncharacterized protein LOC100838308 [Brachypodium distachyon]
c1638_g1	unnamed protein product [Vitis vinifera]
c16396_g1	similar to DEAH (Asp-Glu-Ala-Asp/His) box polypeptide 57 [Chondrus crispus]
c16439_g1	hypothetical protein M404DRAFT_15614 [Pisolithus tinctorius Marx 270]
c16789_g1	PREDICTED: transport and Golgi organization 2 homolog [Musa acuminata subsp. malaccensis]
c16858_g1	BEL1-like homeodomain protein [Medicago truncatula]
c17052_g1	hypothetical protein PHAVU_006G135300g [Phaseolus vulgaris]
c1706_g1	#N/A
c17077_g1	putative carboxylesterase 11 [Zostera marina]
c17114_g1	hypothetical protein AXG93_3661s1510 [Marchantia polymorpha subsp. polymorpha]
c17206_g1	PREDICTED: threonine--tRNA ligase, mitochondrial [Vitis vinifera]
c17208_g1	hypothetical protein PHAVU_003G178900g [Phaseolus vulgaris]
c17263_g1	-
c1728_g1	PREDICTED: nicotinamide adenine dinucleotide transporter 1, chloroplastic-like [Populus euphratica]
c17316_g1	#N/A
c17358_g1	PREDICTED: GATA transcription factor 17-like isoform X1 [Solanum tuberosum]
c17376_g1	Putative tyrosinase-like protein tyr-3 [Nosema bombycis CQ1]
c17404_g1	hypothetical protein VITISV_035853 [Vitis vinifera]
c17414_g1	NADH dehydrogenase Fe-S protein subunit 4 NDUFS4, partial [Mucor circinelloides f. lusitanicus CBS 277.49]
c17421_g1	PREDICTED: 50S ribosomal protein L1, chloroplastic [Musa acuminata subsp. malaccensis]
c17436_g1	PREDICTED: uncharacterized protein LOC104760999 [Camelina sativa]
c17460_g1	PREDICTED: galactinol synthase 4 [Brassica rapa]
c17495_g1	hypothetical protein GUITHDRAFT_131684 [Guillardia theta CCMP2712]
c17499_g1	50S ribosomal protein LP0 [Saprolegnia diclina VS20]
c17506_g1	hypothetical protein F383_17166 [Gossypium arboreum]
c17517_g1	PREDICTED: probable beta-1,3-galactosyltransferase 11 [Vigna radiata var. radiata]
c17534_g1	predicted protein [Micromonas pusilla CCMP1545]
c17581_g1	PREDICTED: phosphoserine aminotransferase 1, chloroplastic-like [Nelumbo nucifera]
c17612_g1	PREDICTED: ferredoxin-3, chloroplastic-like [Citrus sinensis]
c17613_g1	PREDICTED: dolichyl-diphosphooligosaccharide--protein glycosyltransferase 48 kDa subunit-like isoform X2 [Eucalyptus grandis]
c17620_g1	PREDICTED: uncharacterized protein LOC106334172 [Brassica oleracea var. oleracea]
c17682_g1	conserved unknown protein [Ectocarpus siliculosus]
c17729_g1	threonyl-tRNA synthetase/threonine-tRNA ligase, putative [Medicago truncatula]
c17760_g1	PREDICTED: vesicle transport protein SFT2B [Arachis duranensis]
c17794_g1	unnamed protein product [Vitis vinifera]
c17800_g1	PREDICTED: transcription factor bHLH100-like [Fragaria vesca subsp. vesca]
c17815_g1	#N/A
c17839_g1	hypothetical protein AURANDRAFT_69617 [Aureococcus anophagefferens]
c17867_g1	hypothetical protein THITE_2115421 [Thielavia terrestris NRRL 8126]
c17877_g1	PREDICTED: conserved oligomeric Golgi complex subunit 8-like [Erythranthe guttata]
c17882_g1	LRR receptor-like serine/threonine-protein kinase RPK2 [Anthurium amnicola]
c17892_g1	PREDICTED: cytochrome c oxidase subunit 5b-1, mitochondrial-like [Tarenaya hassleriana]
c17930_g1	hypothetical protein CICLE_v10024899mg [Citrus clementina]
c17948_g1	PREDICTED: endoplasmic reticulum-Golgi intermediate compartment protein 3-like [Musa acuminata subsp. malaccensis]
c17950_g1	Inactive poly (ADP-ribose) polymerase RCD1 [Ananas comosus]
c17968_g1	Mitochondrial ATP synthase g subunit family protein [Zostera marina]
c17985_g1	PREDICTED: rho GTPase-activating protein 6 isoform X1 [Elaeis guineensis]
c17987_g1	unnamed protein product [Coffea canephora]
c179_g1	PREDICTED: BEL1-like homeodomain protein 9 [Solanum pennellii]
c18001_g1	hypothetical protein THAOC_34020 [Thalassiosira oceanica]
c18026_g1	PREDICTED: peptidyl-prolyl cis-trans isomerase [Arachis ipaensis]
c18034_g1	PREDICTED: probable FAD synthase, partial [Nelumbo nucifera]
c18043_g1	hypothetical protein SELMODRAFT_102585, partial [Selaginella moellendorffii]
c1810_g1	hypothetical protein; 72471-70598 [Arabidopsis thaliana]
c18113_g1	unnamed protein product [Chondrus crispus]
c18125_g1	PREDICTED: putative deoxyribonuclease tatdn3-A [Vitis vinifera]
c18136_g1	hypothetical protein OsJ_03742 [Oryza sativa Japonica Group]
c18142_g1	hypothetical protein CISIN_1g005344mg [Citrus sinensis]
c18150_g1	hypothetical protein Gasu_33330 [Galdieria sulphuraria]
c18153_g1	PREDICTED: DNA-directed RNA polymerases II and IV subunit 5A [Gossypium raimondii]
c18155_g1	DEAD box RNA helicase CiRH27, partial [Chlamydomonas sp. ICE-L]
c18167_g1	PREDICTED: probable receptor-like protein kinase At4g10390 [Musa acuminata subsp. malaccensis]
c18187_g1	PREDICTED: dedicator of cytokinesis protein 8 isoform X1 [Vitis vinifera]
c18190_g1	hypothetical protein g.58600 [Anthurium amnicola]
c18245_g1	PREDICTED: phospho-2-dehydro-3-deoxyheptonate aldolase 2, chloroplastic-like [Cucumis melo]
c18250_g1	hypothetical protein B456_006G185900 [Gossypium raimondii]
c18279_g1	PREDICTED: DNA-binding protein S1FA2 [Setaria italica]
c18292_g1	PREDICTED: SAL1 phosphatase-like [Jatropha curcas]
c18311_g1	BnaA07g00040D [Brassica napus]
c1831_g1	PREDICTED: 28 kDa ribonucleoprotein, chloroplastic isoform X2 [Amborella trichopoda]
c18336_g1	expressed unknown protein [Ectocarpus siliculosus]
c18353_g2	unnamed protein product [Albugo candida]
c18358_g1	unnamed protein product [Albugo candida]
c18359_g1	prefoldin subunit 2 family protein [Populus trichocarpa]
c18371_g1	#N/A
c18379_g1	PREDICTED: translocon-associated protein subunit alpha [Elaeis guineensis]
c18384_g1	hypothetical protein PHAVU_008G054700g [Phaseolus vulgaris]
c18385_g1	xyloglucan endotransglycosylase/hydrolase [Neolamarckia cadamba]
c18388_g1	hypothetical protein F442_18625 [Phytophthora parasitica P10297]
c18453_g1	Transcription factor, GATA, plant [Cynara cardunculus var. scolymus]
c18476_g1	#N/A
c18477_g1	-
c18504_g1	unnamed protein product [Chondrus crispus]
c18512_g1	RecName: Full=Splicing factor U2af large subunit B; AltName: Full=NpU2AF65b; AltName: Full=U2 auxiliary factor 65 kDa subunit B; AltName: Full=U2 small nuclear ribonucleoprotein auxiliary factor large subunit B; Short=U2 snRNP auxiliary factor large subunit B
c18521_g1	PREDICTED: 60S ribosomal protein L11-1 isoform X1 [Beta vulgaris subsp. vulgaris]
c18568_g1	hypothetical protein AURANDRAFT_14945, partial [Aureococcus anophagefferens]
c18569_g1	hypothetical protein PV11_05278 [Exophiala sideris]
c18570_g1	hypothetical protein CICLE_v10018750mg [Citrus clementina]
c18618_g1	similar to oxidoreductase [Cyanidioschyzon merolae strain 10D]
c18657_g1	#N/A
c18707_g1	hypothetical protein Csa_3G822150 [Cucumis sativus]
c18713_g1	hypothetical protein RMATCC62417_01049 [Rhizopus microsporus]
c18739_g1	#N/A
c18742_g1	probable Endoplasmic reticulum vesicle protein 25 [Zygosaccharomyces bailii ISA1307]
c18758_g1	#N/A
c18766_g1	-
c18796_g1	conserved unknown protein [Ectocarpus siliculosus]
c18808_g1	#N/A
c18828_g1	PREDICTED: serine/threonine-protein kinase-like protein At1g28390-like [Solanum tuberosum]
c18835_g1	hypothetical protein PRUPE_ppa002705mg [Prunus persica]
c18872_g1	PREDICTED: sorbitol dehydrogenase-like [Pyrus x bretschneideri]
c18879_g1	hydrogen peroxide resistance protein, putative; peroxiredoxin, putative; thiol peroxidase, putative [Candida dubliniensis CD36]
c18881_g1	Prostaglandin E synthase 2 [Ananas comosus]
c1889_g1	#N/A
c18907_g1	hypothetical protein BATDEDRAFT_21375 [Batrachochytrium dendrobatidis JAM81]
c18952_g1	histone acetyl transferase GNAT/MYST 101 [Zea mays]
c18968_g1	PREDICTED: glutathione S-transferase F13-like [Nelumbo nucifera]
c18981_g1	PREDICTED: cytochrome b5 isoform A [Ricinus communis]
c18994_g1	hypothetical protein AALP_AA2G202300 [Arabis alpina]
c19005_g1	PREDICTED: tetratricopeptide repeat protein 7A-like [Vitis vinifera]
c19007_g1	hypothetical protein PRUPE_ppa004882m2g, partial [Prunus persica]
c19036_g1	uncharacterized protein LOC100810571 [Glycine max]
c19049_g1	#N/A
c19061_g1	PREDICTED: serine--tRNA ligase-like [Elaeis guineensis]
c19078_g1	conserved unknown protein [Ectocarpus siliculosus]
c19080_g1	DNA-3-methyladenine glycosylase [Zostera marina]
c19088_g1	histone methyltransferase, partial [Monoraphidium neglectum]
c1909_g1	PREDICTED: ribonuclease II, chloroplastic/mitochondrial [Cicer arietinum]
c19109_g1	PREDICTED: clathrin heavy chain 1-like [Phoenix dactylifera]
c19112_g1	#N/A
c19122_g1	hypothetical protein ZOSMA_464G00020 [Zostera marina]
c19128_g1	hypothetical protein EUGRSUZ_E02363 [Eucalyptus grandis]
c19132_g1	PREDICTED: filament-like plant protein [Gossypium hirsutum]
c19153_g1	PREDICTED: uncharacterized protein LOC107429610 [Ziziphus jujuba]
c19236_g1	PREDICTED: QWRF motif-containing protein 2-like [Elaeis guineensis]
c19262_g1	PREDICTED: uncharacterized protein LOC103720646 isoform X2 [Phoenix dactylifera]
c19326_g1	PREDICTED: LOW QUALITY PROTEIN: probable membrane-associated kinase regulator 1 [Amborella trichopoda]
c19330_g1	unnamed protein product [Chondrus crispus]
c19334_g1	PREDICTED: peroxisome biogenesis protein 19-1-like [Solanum tuberosum]
c19335_g1	hypothetical protein PRUPE_ppa003906mg [Prunus persica]
c19337_g1	-
c19363_g1	hypothetical protein SJAG_02328 [Schizosaccharomyces japonicus yFS275]
c19369_g1	CAMK protein kinase [Mortierella verticillata NRRL 6337]
c19403_g1	PREDICTED: probable receptor-like protein kinase At1g30570 [Phoenix dactylifera]
c19417_g1	Galactose-binding domain-like protein [Cynara cardunculus var. scolymus]
c19429_g1	hypothetical protein GLYMA_11G0546001, partial [Glycine max]
c19458_g1	#N/A
c19459_g1	PREDICTED: serine/threonine-protein kinase At5g01020-like [Phoenix dactylifera]
c19485_g1	hypothetical protein SOVF_088970 [Spinacia oleracea]
c19566_g1	PREDICTED: protein PLASTID TRANSCRIPTIONALLY ACTIVE 10 [Ziziphus jujuba]
c19591_g1	hypothetical protein JCGZ_04726 [Jatropha curcas]
c19607_g1	Endo-beta-N-acetylglucosaminidase GH85 [Chondrus crispus]
c19628_g1	PREDICTED: epimerase family protein SDR39U1 homolog, chloroplastic isoform X1 [Daucus carota subsp. sativus]
c1962_g1	hypothetical protein SORBIDRAFT_02g039280 [Sorghum bicolor]
c19705_g1	ankyrin repeat-containing protein [Pochonia chlamydosporia 170]
c19707_g1	PREDICTED: COP9 signalosome complex subunit 3 [Oryza brachyantha]
c19709_g1	#N/A
c19723_g1	PREDICTED: translin-associated protein X [Arachis ipaensis]
c19738_g1	-
c19758_g1	PREDICTED: putative cytochrome c oxidase subunit 5b-like [Nicotiana sylvestris]
c19814_g1	-
c19816_g1	#N/A
c19871_g1	hypothetical protein GPECTOR_31g354 [Gonium pectorale]
c19873_g1	#N/A
c19885_g1	PREDICTED: XIAP-associated factor 1-like isoform X2 [Brassica rapa]
c19908_g1	PREDICTED: serine/threonine protein phosphatase 2A 57 kDa regulatory subunit B' beta isoform-like [Phoenix dactylifera]
c20006_g1	conserved hypothetical protein [Phytophthora infestans T30-4]
c20057_g1	PREDICTED: uncharacterized protein LOC104703704 isoform X2 [Camelina sativa]
c20092_g1	conserved hypothetical protein [Ricinus communis]
c20093_g1	PREDICTED: pentatricopeptide repeat-containing protein At5g04780-like [Zea mays]
c20127_g1	#N/A
c20140_g1	-
c20159_g1	#N/A
c20202_g1	-
c20219_g1	PREDICTED: transducin beta-like protein 3 isoform X1 [Populus euphratica]
c20231_g1	Pc12g09820 [Penicillium rubens Wisconsin 54-1255]
c20233_g1	beta-ig-h3 fasciclin [Nannochloropsis gaditana]
c20258_g1	PREDICTED: transcription factor HBP-1b(c1)-like isoform X1 [Citrus sinensis]
c20265_g1	-
c20275_g1	transcriptional corepressor Cyc8 [Ustilaginoidea virens]
c20358_g1	-
c20381_g1	hypothetical protein MANES_04G153700 [Manihot esculenta]
c20414_g1	F-box/LRR-repeat protein 4 [Cajanus cajan]
c20426_g1	hypothetical protein [Candida glabrata CBS 138]
c20438_g1	predicted protein [Physcomitrella patens]
c20444_g1	monogalactosyldiacylglycerol synthase [Chrysochromulina sp. CCMP291]
c20449_g1	PREDICTED: something about silencing protein 10 [Musa acuminata subsp. malaccensis]
c20460_g1	hypothetical protein GLYMA_16G2212002, partial [Glycine max]
c20474_g1	PREDICTED: yrdC domain-containing protein, mitochondrial isoform X1 [Populus euphratica]
c20479_g1	hypothetical protein FOMPIDRAFT_1021196 [Fomitopsis pinicola FP-58527 SS1]
c20483_g1	#N/A
c20487_g1	hypothetical protein H257_02549 [Aphanomyces astaci]
c20491_g1	hypothetical protein M569_04147, partial [Genlisea aurea]
c20503_g2	DNA excision repair protein [Trichophyton tonsurans CBS 112818]
c20513_g1	PREDICTED: bifunctional protein FolD 2-like [Camelina sativa]
c20546_g1	IQ-domain 19 [Arabidopsis thaliana]
c20547_g1	PREDICTED: probable 3-ketoacyl-CoA synthase 2 [Beta vulgaris subsp. vulgaris]
c20571_g1	voltage gated chloride channel, partial [Colletotrichum salicis]
c20590_g1	PREDICTED: protein PHLOEM PROTEIN 2-LIKE A10-like [Gossypium arboreum]
c20600_g1	hypothetical protein B456_007G100200 [Gossypium raimondii]
c20615_g1	PREDICTED: protein PLANT CADMIUM RESISTANCE 2-like [Nicotiana tabacum]
c20617_g1	PREDICTED: guanylate kinase 2-like isoform X1 [Capsicum annuum]
c20654_g1	proteasome subunit alpha type-7 [Spizellomyces punctatus DAOM BR117]
c20670_g1	PREDICTED: SRSF protein kinase 1-like [Nicotiana tomentosiformis]
c20673_g1	unknown [Medicago truncatula]
c20690_g1	PREDICTED: 2-dehydro-3-deoxyphosphooctonate aldolase [Amborella trichopoda]
c20694_g1	hypothetical protein PRUPE_ppa004200mg [Prunus persica]
c20771_g1	mediator of RNA polymerase II transcription subunit, putative [Phytophthora infestans T30-4]
c20779_g1	#N/A
c20782_g1	3-phosphoshikimate 1-carboxyvinyltransferase, chloroplastic [Auxenochlorella protothecoides]
c20785_g1	hypothetical protein CISIN_1g0143901mg [Citrus sinensis]
c20795_g1	PREDICTED: molybdopterin synthase catalytic subunit [Fragaria vesca subsp. vesca]
c20810_g1	PREDICTED: F-box protein At1g78280-like, partial [Oryza brachyantha]
c20816_g1	#N/A
c20843_g1	threonine endopeptidase [Zea mays]
c20846_g1	PREDICTED: uncharacterized protein LOC100262854 [Vitis vinifera]
c20851_g1	-
c20877_g1	pumilio, putative [Ricinus communis]
c20891_g1	hypothetical protein KFL_003660110 [Klebsormidium flaccidum]
c20920_g1	Putative Bud site selection-related protein [Rhizopus microsporus]
c20970_g1	hypothetical protein SELMODRAFT_96178 [Selaginella moellendorffii]
c20988_g2	hypothetical protein PHYSODRAFT_516828 [Phytophthora sojae]
c21015_g1	-
c21027_g1	CTP synthase [Cyanidioschyzon merolae strain 10D]
c21041_g2	Polyadenylate-binding protein 7 [Ananas comosus]
c21063_g1	#N/A
c21071_g1	#N/A
c21098_g1	PREDICTED: 6-phosphogluconate dehydrogenase, decarboxylating 2, chloroplastic [Brassica napus]
c21110_g1	#N/A
c21117_g1	PREDICTED: uncharacterized protein LOC103504592 [Cucumis melo]
c21137_g1	nucleolar GTP-binding protein 1 [Mucor ambiguus]
c21151_g1	-
c21178_g1	predicted protein [Ostreococcus lucimarinus CCE9901]
c21184_g1	PREDICTED: auxin transport protein BIG [Prunus mume]
c21228_g1	#N/A
c21239_g1	#N/A
c21275_g1	PREDICTED: tetraspanin-3 [Vigna radiata var. radiata]
c21299_g1	ScMYB40 protein [Saccharum hybrid cultivar Co 86032]
c21304_g1	hypothetical protein LR48_Vigan07g040000 [Vigna angularis]
c21305_g1	PREDICTED: protease Do-like 5, chloroplastic [Oryza brachyantha]
c21308_g1	unnamed protein product [Chondrus crispus]
c21330_g1	PREDICTED: putative L-ascorbate peroxidase 6 isoform X2 [Solanum lycopersicum]
c21334_g1	ferritin 1A [Triticum aestivum]
c21339_g1	hypothetical protein LRAMOSA08583 [Lichtheimia ramosa]
c21349_g1	hypothetical protein ARALYDRAFT_347932 [Arabidopsis lyrata subsp. lyrata]
c21354_g1	Vacuolar ATP synthase subunit H family protein isoform 1 [Theobroma cacao]
c21364_g1	Trm82p [Rhizophagus irregularis DAOM 197198w]
c21393_g1	PREDICTED: ATP-dependent RNA helicase-like protein DB10 [Nelumbo nucifera]
c21423_g1	hypothetical protein I206_02665 [Kwoniella pini CBS 10737]
c21447_g1	PREDICTED: dicarboxylate transporter 2.1, chloroplastic-like [Daucus carota subsp. sativus]
c2146_g1	hypothetical protein SERLADRAFT_471892 [Serpula lacrymans var. lacrymans S7.9]
c21531_g1	probable WRKY transcription factor 15 [Brassica rapa]
c21537_g1	PREDICTED: NAC domain-containing protein 21/22-like [Elaeis guineensis]
c21546_g1	Heat Shock Transcription Factor, HSF [Chondrus crispus]
c21551_g1	PREDICTED: mediator of RNA polymerase II transcription subunit 13 isoform X4 [Fragaria vesca subsp. vesca]
c21580_g1	hypothetical protein VOLCADRAFT_96096 [Volvox carteri f. nagariensis]
c21591_g1	PREDICTED: uncharacterized protein LOC104595885 [Nelumbo nucifera]
c21652_g1	actin [Vicia sativa]
c21658_g1	#N/A
c21659_g1	#N/A
c21667_g1	unnamed protein product [Chondrus crispus]
c21702_g1	#N/A
c21716_g1	CBL-interacting kinase [Medicago truncatula]
c21726_g1	Wall-associated receptor kinase-like 20 [Ananas comosus]
c21732_g1	-
c21746_g1	PREDICTED: chemocyanin-like [Arachis ipaensis]
c2175_g1	PREDICTED: ER membrane protein complex subunit 3-like [Musa acuminata subsp. malaccensis]
c21767_g1	PREDICTED: probable plastidic glucose transporter 2 [Musa acuminata subsp. malaccensis]
c21778_g1	suppressor of forked family protein [Populus trichocarpa]
c21779_g1	-
c21801_g1	PREDICTED: uncharacterized protein LOC100818483 isoform X1 [Glycine max]
c21832_g1	PREDICTED: uncharacterized protein LOC105134384 [Populus euphratica]
c21858_g1	PREDICTED: histidinol-phosphate aminotransferase, chloroplastic [Beta vulgaris subsp. vulgaris]
c21874_g1	PREDICTED: O-acyltransferase WSD1-like [Gossypium hirsutum]
c21878_g1	PREDICTED: probable RNA 3'-terminal phosphate cyclase-like protein [Eucalyptus grandis]
c21926_g2	Clathrin heavy chain 1 [Morus notabilis]
c22005_g1	PREDICTED: ATP-citrate synthase alpha chain protein 1 [Arachis duranensis]
c22013_g5	PREDICTED: plastidic glucose transporter 4 [Erythranthe guttata]
c22044_g1	PREDICTED: L-type lectin-domain containing receptor kinase S.4-like [Cucumis melo]
c22056_g1	#N/A
c22062_g1	PREDICTED: THO complex subunit 1-like isoform X1 [Vitis vinifera]
c22079_g1	RNA-binding family protein [Theobroma cacao]
c22100_g1	unnamed protein product [Chondrus crispus]
c22119_g1	hypothetical protein POPTR_0001s01890g [Populus trichocarpa]
c22122_g1	#N/A
c22140_g1	-
c22149_g1	PREDICTED: OTU domain-containing protein 3 isoform X2 [Nelumbo nucifera]
c22152_g1	molybdopterin cofactor sulfurase, putative [Ricinus communis]
c22165_g1	unnamed protein product [Chondrus crispus]
c22166_g1	hypothetical protein B456_001G118600 [Gossypium raimondii]
c22176_g1	inosine triphosphate pyrophosphatase [Pseudozyma antarctica T-34]
c22181_g1	#N/A
c22263_g1	PREDICTED: protein FLX-like 3 [Sesamum indicum]
c22269_g1	PREDICTED: mitochondrial import inner membrane translocase subunit Tim16 [Tarenaya hassleriana]
c22299_g1	hypothetical protein g.22134 [Auxenochlorella protothecoides]
c22301_g1	#N/A
c22304_g1	PREDICTED: divinyl chlorophyllide a 8-vinyl-reductase, chloroplastic, partial [Ziziphus jujuba]
c22339_g1	PREDICTED: U1 small nuclear ribonucleoprotein A [Ziziphus jujuba]
c22354_g1	unknown [Picea sitchensis]
c22376_g1	#N/A
c22384_g1	ZIP family transporter [Monoraphidium neglectum]
c22388_g1	serine/threonine protein kinase [Galdieria sulphuraria]
c223_g2	PREDICTED: glutamyl-tRNA(Gln) amidotransferase subunit B, chloroplastic/mitochondrial isoform X1 [Beta vulgaris subsp. vulgaris]
c22412_g1	Putative Iron-sulfur clusters transporter ATM1, mitochondrial [Rhizopus microsporus]
c22417_g1	propable 16S pseudouridylate synthase (ISS) [Ostreococcus tauri]
c22429_g1	hypothetical protein F442_14569 [Phytophthora parasitica P10297]
c22443_g1	AT2G31890-like protein, partial [Francoa sonchifolia]
c22464_g1	PREDICTED: NADH dehydrogenase [ubiquinone] flavoprotein 1, mitochondrial-like [Musa acuminata subsp. malaccensis]
c22474_g1	PREDICTED: nuclear pore complex protein Nup54-like [Citrus sinensis]
c22499_g1	#N/A
c22548_g1	#N/A
c22574_g1	hypothetical protein SOVF_052300 isoform B [Spinacia oleracea]
c22598_g1	#N/A
c22659_g1	unnamed protein product [Chondrus crispus]
c22668_g2	-
c22669_g2	-
c22678_g2	SPOSA6832_04140 [Sporidiobolus salmonicolor]
c22691_g1	-
c22715_g1	PREDICTED: auxin response factor 6 isoform X1 [Jatropha curcas]
c22719_g1	PREDICTED: LOW QUALITY PROTEIN: probable LRR receptor-like serine/threonine-protein kinase At1g67720 [Phoenix dactylifera]
c22767_g1	hypothetical protein THAOC_04572 [Thalassiosira oceanica]
c22775_g1	similar to dolichyl-phosphate-mannose--protein mannosyltransferase [Cyanidioschyzon merolae strain 10D]
c22792_g1	PREDICTED: cysteine-rich and transmembrane domain-containing protein A-like [Eucalyptus grandis]
c22829_g1	PREDICTED: ATPase 2, plasma membrane-type-like [Tarenaya hassleriana]
c22835_g1	unnamed protein product [Chondrus crispus]
c22858_g2	RecName: Full=Elongation factor 1-gamma 3; Short=EF-1-gamma 3; AltName: Full=eEF-1B gamma 3
c22861_g1	predicted protein [Physcomitrella patens]
c22870_g1	predicted protein [Physcomitrella patens]
c22909_g1	PREDICTED: squamosa promoter-binding-like protein 7 [Elaeis guineensis]
c22979_g1	Phytochrome a [Ananas comosus]
c22980_g1	Ribosomal protein L39e [Cynara cardunculus var. scolymus]
c22991_g1	hypothetical protein BATDEDRAFT_36172 [Batrachochytrium dendrobatidis JAM81]
c22996_g1	hypothetical protein L228DRAFT_7228 [Xylona heveae TC161]
c23021_g1	PREDICTED: E3 ubiquitin-protein ligase UPL1 isoform X4 [Cucumis sativus]
c23025_g2	PREDICTED: ankyrin repeat domain-containing protein 17-like [Elaeis guineensis]
c23033_g1	PREDICTED: serine/threonine-protein kinase HT1-like [Nelumbo nucifera]
c23051_g1	hypothetical protein PLICRDRAFT_164044 [Plicaturopsis crispa FD-325 SS-3]
c23055_g1	#N/A
c23074_g1	hypothetical protein MANES_10G013700 [Manihot esculenta]
c2308_g1	PREDICTED: 20 kDa chaperonin, chloroplastic-like [Jatropha curcas]
c23106_g1	hypothetical protein PSEUBRA_SCAF5g02470 [Pseudozyma brasiliensis GHG001]
c23111_g1	#N/A
c23126_g1	#N/A
c23137_g1	#N/A
c23141_g1	phosphoserine phosphatase [Galdieria sulphuraria]
c23149_g1	Transmembrane protein [Phytophthora nicotianae]
c23156_g1	hypothetical protein g.35601, partial [Auxenochlorella protothecoides]
c23158_g3	Beta-galactosidase, family GH35 [Zostera marina]
c23159_g2	hypothetical protein THAOC_03653 [Thalassiosira oceanica]
c23232_g1	#N/A
c23276_g1	Translocase of chloroplast 159, chloroplastic [Ananas comosus]
c23303_g1	hypothetical protein CICLE_v10009303mg [Citrus clementina]
c23305_g1	PREDICTED: pathogen-related protein-like [Jatropha curcas]
c23322_g1	PREDICTED: pentatricopeptide repeat-containing protein At4g16390, chloroplastic [Vitis vinifera]
c23329_g2	#N/A
c23331_g1	hypothetical protein COCSUDRAFT_52899 [Coccomyxa subellipsoidea C-169]
c23401_g1	#N/A
c23429_g1	predicted protein [Physcomitrella patens]
c23429_g2	hypothetical protein M407DRAFT_154891 [Tulasnella calospora MUT 4182]
c23433_g1	hypothetical protein VOLCADRAFT_121427 [Volvox carteri f. nagariensis]
c23475_g1	ribosomal protein l31 [Chrysochromulina sp. CCMP291]
c23493_g1	unnamed protein product [Chondrus crispus]
c23502_g2	#N/A
c23523_g1	unnamed protein product [Chondrus crispus]
c23545_g1	PREDICTED: probable pyridoxal 5'-phosphate synthase subunit PDX1 [Jatropha curcas]
c23577_g1	probable inositol polyphosphate-5-phosphatase [Cyanidioschyzon merolae strain 10D]
c23597_g1	PREDICTED: peroxisome biogenesis protein 2-like isoform X2 [Glycine max]
c23599_g1	PREDICTED: RING-H2 finger protein ATL13 [Jatropha curcas]
c23600_g2	hypothetical protein JCGZ_10726 [Jatropha curcas]
c23614_g1	unknown [Lotus japonicus]
c23615_g1	putative vesicle transport protein [Oryza sativa Japonica Group]
c23636_g1	PREDICTED: putative phagocytic receptor 1b [Brachypodium distachyon]
c23641_g2	PREDICTED: AP2-like ethylene-responsive transcription factor At1g79700 isoform X1 [Brassica napus]
c23653_g2	hypothetical protein ZOSMA_56G01280 [Zostera marina]
c23672_g1	hypothetical protein CICLE_v10033477mg [Citrus clementina]
c23691_g1	unnamed protein product [Albugo candida]
c23705_g1	unnamed protein product [Chondrus crispus]
c23722_g2	hypothetical protein HIM_10282 [Hirsutella minnesotensis 3608]
c23729_g1	Syntaxin/epimorphin domain-containing protein [Rozella allomycis CSF55]
c23857_g1	unnamed protein product [Chondrus crispus]
c23869_g1	PREDICTED: 50S ribosomal protein L10, chloroplastic [Daucus carota subsp. sativus]
c23871_g1	unnamed protein product [Chondrus crispus]
c23960_g1	hypothetical protein THAOC_14852 [Thalassiosira oceanica]
c23962_g4	Mitogen-activated protein kinase 14-1, MPK14-1 [Chondrus crispus]
c24054_g1	possible methyltransferase (chromatophore) [Paulinella chromatophora]
c24067_g1	Calcium-binding mitochondrial carrier protein SCaMC-1 [Ananas comosus]
c24073_g1	hypothetical protein ZOSMA_5G01110 [Zostera marina]
c24080_g1	-
c24101_g1	hypothetical protein Gasu_34620 [Galdieria sulphuraria]
c24121_g1	PREDICTED: caffeoylshikimate esterase-like isoform X2 [Musa acuminata subsp. malaccensis]
c24128_g1	-
c24139_g1	PREDICTED: GATA transcription factor 21-like [Nelumbo nucifera]
c24144_g1	PREDICTED: protein NRT1/ PTR FAMILY 8.3-like [Oryza brachyantha]
c24166_g1	PREDICTED: pentatricopeptide repeat-containing protein At1g79540 [Theobroma cacao]
c24221_g1	hypothetical protein MANES_15G107400 [Manihot esculenta]
c24225_g1	AMP deaminase [Rhizoctonia solani]
c24230_g1	PREDICTED: uncharacterized protein LOC102624133 isoform X1 [Citrus sinensis]
c24247_g1	hypothetical protein, conserved [Cyanidioschyzon merolae strain 10D]
c24302_g1	predicted protein [Thalassiosira pseudonana CCMP1335]
c24311_g1	PREDICTED: putative RING-H2 finger protein ATL71 [Elaeis guineensis]
c24320_g1	hypothetical protein CHLNCDRAFT_141928 [Chlorella variabilis]
c24340_g1	hypothetical protein F383_13405 [Gossypium arboreum]
c24352_g1	Uncharacterized protein TCM_015048 [Theobroma cacao]
c24359_g2	BnaA05g01320D [Brassica napus]
c24378_g1	#N/A
c24382_g1	#N/A
c24385_g1	kinesin 5 [Arabidopsis thaliana]
c2438_g1	hypothetical protein Ctob_009967, partial [Chrysochromulina sp. CCMP291]
c24408_g1	AP-1 complex subunit mu-1 [Saprolegnia diclina VS20]
c24409_g1	PREDICTED: uncharacterized protein LOC103930756 [Pyrus x bretschneideri]
c24418_g1	PREDICTED: serine carboxypeptidase-like 42 isoform X1 [Nelumbo nucifera]
c24463_g1	unnamed protein product [Chondrus crispus]
c24496_g1	PREDICTED: GABA transporter 1 [Brachypodium distachyon]
c24507_g1	hypothetical protein MANES_01G147400 [Manihot esculenta]
c24548_g1	unnamed protein product [Chondrus crispus]
c24568_g1	PREDICTED: WEB family protein At3g02930, chloroplastic-like [Elaeis guineensis]
c24582_g1	coproporphyrinogen III oxidase [Klebsormidium flaccidum]
c24593_g1	PREDICTED: RING-H2 finger protein ATL39-like [Zea mays]
c24600_g1	#N/A
c24600_g2	GTPase-activating protein gyp1 AltName: Full=GAP for ypt1 [Rhizoctonia solani AG-1 IB]
c24632_g1	unnamed protein product [Chondrus crispus]
c24640_g2	PREDICTED: S-adenosylmethionine carrier 1, chloroplastic/mitochondrial-like isoform X2 [Citrus sinensis]
c24646_g1	PREDICTED: sodium-coupled neutral amino acid transporter 1-like [Musa acuminata subsp. malaccensis]
c24678_g1	PREDICTED: uncharacterized protein YMR315W isoform X2 [Jatropha curcas]
c24681_g1	hypothetical protein SDRG_01817 [Saprolegnia diclina VS20]
c24731_g1	plastid peptide chain release factor 1 [Vischeria sp. CAUP Q 202]
c24732_g1	PREDICTED: putative lysozyme-like protein [Elaeis guineensis]
c24777_g2	PREDICTED: uncharacterized protein LOC8273090 [Ricinus communis]
c24792_g1	PREDICTED: epimerase family protein SDR39U1 homolog, chloroplastic-like [Nicotiana tabacum]
c24799_g1	PREDICTED: oxysterol-binding protein-related protein 2B-like [Cucumis melo]
c24822_g1	PREDICTED: cytochrome B5 isoform D [Brassica oleracea var. oleracea]
c24841_g1	unnamed protein product [Chondrus crispus]
c24843_g1	40S ribosomal protein S27 [Blumeria graminis f. sp. hordei DH14]
c24869_g1	PREDICTED: uncharacterized protein LOC104587203 [Nelumbo nucifera]
c24873_g1	PREDICTED: ATP-dependent zinc metalloprotease FTSH 8, chloroplastic [Nicotiana sylvestris]
c24894_g1	Receptor-like cytosolic serine/threonine-protein kinase RBK2 [Anthurium amnicola]
c24901_g1	putative calmodulin [Cryptomeria japonica]
c24939_g1	hypothetical protein GTHECHR3055 [Guillardia theta]
c24945_g2	-
c24999_g2	unnamed protein product [Chondrus crispus]
c25184_g1	unnamed protein product [Coffea canephora]
c25199_g1	unknown [Picea sitchensis]
c25209_g1	#N/A
c25234_g2	unnamed protein product [Chondrus crispus]
c25269_g1	PREDICTED: probable methyltransferase PMT7 [Camelina sativa]
c25289_g1	PREDICTED: transcription factor PCL1-like [Vigna radiata var. radiata]
c25313_g1	Light harvesting complex protein [Ectocarpus siliculosus]
c25359_g1	PREDICTED: uncharacterized protein At4g18490 isoform X1 [Setaria italica]
c25360_g1	hypothetical protein POPTR_0007s12050g [Populus trichocarpa]
c25363_g1	auxin-responsive GH3 family protein [Populus trichocarpa]
c25374_g1	ferrochelatase [Medicago truncatula]
c25413_g1	PREDICTED: U-box domain-containing protein 4-like [Citrus sinensis]
c25429_g1	-
c25443_g1	PREDICTED: ABC transporter G family member 11-like [Elaeis guineensis]
c25446_g1	predicted protein [Hordeum vulgare subsp. vulgare]
c25526_g1	PREDICTED: GDSL esterase/lipase At5g41890 [Malus domestica]
c25622_g1	#N/A
c25652_g1	hypothetical protein KFL_008890030 [Klebsormidium flaccidum]
c25671_g1	PREDICTED: floral homeotic protein APETALA 2-like isoform X4 [Elaeis guineensis]
c25684_g1	hypothetical protein MGL_0778 [Malassezia globosa CBS 7966]
c25685_g1	Dehydrogenase/reductase SDR family member 12 [Ananas comosus]
c25698_g1	unnamed protein product [Chondrus crispus]
c25712_g1	unnamed protein product [Ostreococcus tauri]
c25734_g1	PREDICTED: protein STRICTOSIDINE SYNTHASE-LIKE 10-like [Citrus sinensis]
c25763_g1	#N/A
c25809_g1	hypothetical protein GLOINDRAFT_347066 [Rhizophagus irregularis DAOM 181602]
c2582_g1	unnamed protein product [Chondrus crispus]
c25838_g1	PREDICTED: probable sulfate transporter 3.4 [Nelumbo nucifera]
c25849_g1	PREDICTED: uncharacterized protein LOC104750901 isoform X1 [Camelina sativa]
c25854_g1	#N/A
c25860_g1	PREDICTED: putative phagocytic receptor 1b isoform X1 [Cucumis melo]
c2587_g1	potassium channel, VIC family [Galdieria sulphuraria]
c25902_g1	BnaCnng09180D [Brassica napus]
c25915_g1	phospholipase D [Oryza sativa Japonica Group]
c25921_g1	hypothetical protein CARUB_v10009921mg [Capsella rubella]
c25994_g1	#N/A
c25997_g1	#N/A
c259_g1	-
c26033_g1	ABR143Cp [Eremothecium gossypii ATCC 10895]
c26037_g1	S-adenosylmethionine mitochondrial carrier protein, partial [Anthurium amnicola]
c26065_g1	PREDICTED: T-complex protein 1 subunit eta-like [Musa acuminata subsp. malaccensis]
c26068_g1	PREDICTED: 5'-nucleotidase domain-containing protein 4 isoform X2 [Vitis vinifera]
c26072_g1	PREDICTED: ER membrane protein complex subunit 1 [Jatropha curcas]
c26124_g1	hypothetical protein ARALYDRAFT_492801 [Arabidopsis lyrata subsp. lyrata]
c26136_g1	PREDICTED: lysophospholipid acyltransferase LPEAT1-like isoform X2 [Gossypium hirsutum]
c26142_g1	ESCRT-I complex subunit TSG11 [Galdieria sulphuraria]
c26143_g1	PREDICTED: uncharacterized protein LOC103844630 [Brassica rapa]
c26150_g1	Uncharacterized protein F751_0552 [Auxenochlorella protothecoides]
c26224_g1	PREDICTED: auxin response factor 5-like isoform X2 [Gossypium arboreum]
c26227_g1	hypothetical protein MANES_01G222100 [Manihot esculenta]
c26228_g1	hypothetical protein SORBIDRAFT_03g032940 [Sorghum bicolor]
c2622_g1	PREDICTED: uncharacterized protein LOC103323567 [Prunus mume]
c26248_g1	PREDICTED: probable galacturonosyltransferase 6 isoform X3 [Elaeis guineensis]
c26250_g1	nadh dehydrogenase [Plasmopara halstedii]
c2626_g1	#N/A
c26306_g1	PREDICTED: eukaryotic translation initiation factor 2 subunit alpha [Amborella trichopoda]
c26328_g1	PREDICTED: uncharacterized protein LOC105049211 isoform X1 [Elaeis guineensis]
c26342_g1	#N/A
c26352_g1	PREDICTED: serine/threonine-protein kinase EDR1 [Zea mays]
c26384_g3	PREDICTED: 40S ribosomal protein S3-3 [Musa acuminata subsp. malaccensis]
c26402_g1	hypothetical protein GUITHDRAFT_137125 [Guillardia theta CCMP2712]
c26435_g1	beta-ig-h3 fasciclin [Chrysochromulina sp. CCMP291]
c26439_g1	Hydrophobic RCI2B -like protein [Gossypium arboreum]
c26449_g2	hypothetical protein PHAVU_001G246200g [Phaseolus vulgaris]
c2644_g1	PREDICTED: uncharacterized protein LOC104813812 isoform X3 [Tarenaya hassleriana]
c26451_g1	PPR containing plant-like protein [Medicago truncatula]
c26455_g1	hypothetical protein PSTG_15809 [Puccinia striiformis f. sp. tritici PST-78]
c26456_g1	PREDICTED: superkiller viralicidic activity 2-like 2 isoform X1 [Sesamum indicum]
c26470_g1	PREDICTED: gibberellin 3-beta-dioxygenase 1 [Phoenix dactylifera]
c26485_g1	PREDICTED: light-inducible protein CPRF2-like [Gossypium hirsutum]
c26488_g1	glycosyltransferase family 2 protein [Tortispora caseinolytica NRRL Y-17796]
c26495_g2	Duplicated homeodomain-like superfamily protein, putative [Theobroma cacao]
c26503_g1	#N/A
c26534_g1	AGO4-2, partial [Nicotiana benthamiana]
c26535_g1	similar to psbB mRNA maturation factor Mbb1 [Cyanidioschyzon merolae strain 10D]
c26541_g1	PREDICTED: caffeic acid 3-O-methyltransferase-like [Gossypium hirsutum]
c26561_g1	predicted protein [Physcomitrella patens]
c26562_g1	hypothetical protein PRUPE_ppa023447mg [Prunus persica]
c26577_g1	#N/A
c26584_g1	PREDICTED: auxin-responsive protein IAA1-like [Musa acuminata subsp. malaccensis]
c26592_g2	hypothetical protein KK1_023325 [Cajanus cajan]
c26596_g1	PREDICTED: sterol 14-demethylase-like [Solanum tuberosum]
c26608_g1	PREDICTED: probable protein phosphatase 2C 43 [Elaeis guineensis]
c26635_g1	mitochondrial putative hexaprenyl pyrophosphate synthase [Drechslerella stenobrocha 248]
c26667_g1	PREDICTED: trafficking protein particle complex subunit 9-like isoform X1 [Nelumbo nucifera]
c26674_g1	PREDICTED: uncharacterized protein LOC100193176 isoform X2 [Zea mays]
c26703_g1	hypothetical protein PRUPE_ppa002543mg [Prunus persica]
c26714_g1	hypothetical protein L914_08781 [Phytophthora parasitica]
c26719_g1	PREDICTED: protein-lysine N-methyltransferase N6amt2 [Capsicum annuum]
c26722_g1	PREDICTED: apoptotic chromatin condensation inducer in the nucleus [Nelumbo nucifera]
c26735_g1	PREDICTED: adenosine kinase [Gossypium raimondii]
c26737_g1	hypothetical protein ACN38_g5821 [Penicillium nordicum]
c26777_g2	PREDICTED: UBA and UBX domain-containing protein At4g15410-like [Solanum tuberosum]
c26790_g1	hypothetical protein OsI_18483 [Oryza sativa Indica Group]
c26835_g1	-
c26836_g2	putative calcium-binding protein C800.10c [Anthurium amnicola]
c26842_g1	Protein phosphatase methylesterase 1 [Anthurium amnicola]
c26898_g2	-
c26917_g1	hypothetical protein AXG93_150s1160 [Marchantia polymorpha subsp. polymorpha]
c26933_g1	unnamed protein product [Chondrus crispus]
c26945_g1	RNA-binding domain-containing protein [Coccomyxa subellipsoidea C-169]
c26952_g1	Putative Replication factor C subunit 3/5 [Rhizopus microsporus]
c26954_g2	PREDICTED: bidirectional sugar transporter SWEET4-like [Musa acuminata subsp. malaccensis]
c26964_g1	PREDICTED: proline-rich receptor-like protein kinase PERK1 [Nicotiana sylvestris]
c26988_g2	PREDICTED: LOW QUALITY PROTEIN: uncharacterized protein LOC104600028 [Nelumbo nucifera]
c27024_g1	hypothetical protein F443_05805 [Phytophthora parasitica P1569]
c27057_g2	hypothetical protein Gasu_03730 [Galdieria sulphuraria]
c27095_g1	#N/A
c27118_g1	PREDICTED: probable alkaline/neutral invertase D [Gossypium raimondii]
c27145_g1	AGC protein kinase [Phytophthora parasitica]
c2714_g1	PREDICTED: 26S proteasome non-ATPase regulatory subunit 8 homolog A [Elaeis guineensis]
c27299_g1	60S ribosomal protein L27e [Galdieria sulphuraria]
c27300_g1	Dihydrolipoyllysine-residue acetyltransferase component of pyruvate dehydrogenase complex [Choanephora cucurbitarum]
c27319_g1	histone H2A-like-1 [Polyblepharides amylifera]
c27322_g1	PREDICTED: cyclin-U4-1 [Brassica oleracea var. oleracea]
c27347_g1	hypothetical protein MVEG_10685, partial [Mortierella verticillata NRRL 6337]
c27352_g1	hypothetical protein SOVF_043220 [Spinacia oleracea]
c27362_g1	hypothetical protein CICLE_v10020691mg [Citrus clementina]
c27372_g1	#N/A
c27373_g1	unnamed protein product [Albugo candida]
c27381_g1	secondary thiamine-phosphate synthase enzyme [Allomyces macrogynus ATCC 38327]
c27384_g1	#N/A
c27396_g1	hypothetical protein PRUPE_ppa003584mg [Prunus persica]
c27398_g1	hypothetical protein CISIN_1g022174mg [Citrus sinensis]
c27398_g2	#N/A
c27402_g2	PREDICTED: probable glycosyltransferase At5g03795 isoform X2 [Vigna radiata var. radiata]
c27406_g1	PREDICTED: probable dolichyl pyrophosphate Glc1Man9GlcNAc2 alpha-1,3-glucosyltransferase isoform X2 [Elaeis guineensis]
c27431_g1	hypothetical protein LRAMOSA03242 [Lichtheimia ramosa]
c27432_g2	PREDICTED: malto-oligosyltrehalose trehalohydrolase-like, partial [Gossypium hirsutum]
c27446_g1	#N/A
c27456_g1	PREDICTED: uncharacterized protein LOC108461968 [Gossypium arboreum]
c27511_g1	predicted protein [Phaeodactylum tricornutum CCAP 1055/1]
c27521_g1	WPP domain-interacting tail-anchored protein 1 [Anthurium amnicola]
c27533_g1	#N/A
c27552_g1	-
c27556_g1	PREDICTED: uncharacterized protein LOC105112215 [Populus euphratica]
c27557_g1	-
c27563_g1	hypothetical protein CHLNCDRAFT_137134 [Chlorella variabilis]
c27577_g1	#N/A
c27584_g1	PREDICTED: cyclin-dependent kinase inhibitor 1-like [Phoenix dactylifera]
c27586_g1	#N/A
c27587_g1	chlorophyll synthetase [Chlamydomonas reinhardtii]
c27634_g1	hypothetical protein MANES_15G035300 [Manihot esculenta]
c27639_g1	PREDICTED: tRNA:m(4)X modification enzyme TRM13 homolog [Vitis vinifera]
c27654_g2	PREDICTED: CDPK-related kinase 1 [Vitis vinifera]
c27659_g1	hypothetical protein POPTR_0004s12430g [Populus trichocarpa]
c27664_g1	hypothetical protein Ccrd_026432 [Cynara cardunculus var. scolymus]
c27683_g1	#N/A
c27685_g1	hypothetical protein Naga_100020g68 [Nannochloropsis gaditana]
c27696_g1	unnamed protein product [Chondrus crispus]
c27715_g1	#N/A
c27723_g1	hypothetical protein KFL_002290170 [Klebsormidium flaccidum]
c27742_g1	Pre-mRNA-splicing factor prp46 [Penicillium roqueforti FM164]
c27750_g1	-
c27758_g1	#N/A
c27779_g1	predicted protein [Thalassiosira pseudonana CCMP1335]
c27784_g1	-
c27798_g1	PREDICTED: uncharacterized protein LOC104597799 [Nelumbo nucifera]
c27799_g1	Putative Protein SEY1 [Rhizopus microsporus]
c27803_g1	unnamed protein product [Chondrus crispus]
c27806_g2	unknown [Picea sitchensis]
c27814_g1	PREDICTED: glycosyltransferase-like At3g57200 [Populus euphratica]
c27833_g1	PREDICTED: beta-adaptin-like protein A isoform X2 [Gossypium arboreum]
c27844_g1	putative polyprotein [Oryza sativa Japonica Group]
c2787_g1	hypothetical protein g.64536 [Auxenochlorella protothecoides]
c27890_g1	#N/A
c27900_g1	PREDICTED: squamosa promoter-binding-like protein 10 [Phoenix dactylifera]
c27900_g2	hypothetical protein ZOSMA_244G00080 [Zostera marina]
c27909_g1	SF3b10-domain-containing protein [Sanghuangporus baumii]
c27919_g1	charged multivesicular body protein 1 [Cryptococcus gattii CA1873]
c27922_g1	PREDICTED: callose synthase 5-like [Musa acuminata subsp. malaccensis]
c2792_g1	#N/A
c27940_g1	hypothetical protein AURANDRAFT_9008, partial [Aureococcus anophagefferens]
c27954_g1	RNB-domain-containing protein [Coccomyxa subellipsoidea C-169]
c27960_g1	PREDICTED: malignant T-cell-amplified sequence 1 homolog isoform X2 [Erythranthe guttata]
c27966_g1	unnamed protein product [Chondrus crispus]
c27967_g1	Anthranilate phosphoribosyltransferase, chloroplastic [Auxenochlorella protothecoides]
c27971_g1	hypothetical protein GLYMA_13G013300 [Glycine max]
c27984_g1	PREDICTED: la protein homolog [Oryza brachyantha]
c27988_g1	-
c27994_g1	PREDICTED: polyadenylate-binding protein 6-like [Malus domestica]
c27996_g1	hypothetical protein CYME_CMM182C [Cyanidioschyzon merolae strain 10D]
c28004_g1	#N/A
c28010_g1	PREDICTED: meiotic recombination protein DMC1 homolog [Setaria italica]
c28026_g1	#N/A
c28037_g1	hypothetical protein PHAVU_009G096100g [Phaseolus vulgaris]
c28043_g1	PREDICTED: proteasome subunit beta type-2-B [Phoenix dactylifera]
c28053_g1	extracellular dioxygenase, putative [Aspergillus fumigatus A1163]
c28060_g1	hypothetical protein PHYBLDRAFT_77532 [Phycomyces blakesleeanus NRRL 1555(-)]
c28104_g1	PREDICTED: uncharacterized protein LOC101497126 [Cicer arietinum]
c28114_g3	dna topoisomerase [Plasmopara halstedii]
c28123_g1	proteasome component PUP2 [Rhizopus delemar RA 99-880]
c28148_g1	PREDICTED: acylpyruvase FAHD1, mitochondrial-like [Nicotiana sylvestris]
c28149_g1	unnamed protein product [Chondrus crispus]
c28152_g1	-
c28164_g1	-
c28166_g1	PREDICTED: trafficking protein particle complex subunit 11-like, partial [Ziziphus jujuba]
c28167_g1	DNA-directed RNA polymerase III subunit C25 isoform 2 [Galdieria sulphuraria]
c28184_g1	PREDICTED: 10 kDa chaperonin-like [Gossypium raimondii]
c28187_g1	endo-1,3-1,4-beta-glucanase [Piromyces communis]
c28195_g1	KAO protein [Triticum urartu]
c281_g1	conserved hypothetical protein [Phytophthora infestans T30-4]
c28202_g1	phospholipid methyltransferase [Colletotrichum higginsianum]
c28203_g2	hypothetical protein V501_03297 [Pseudogymnoascus pannorum VKM F-4519 (FW-2642)]
c28209_g1	hypothetical protein CHLNCDRAFT_143445 [Chlorella variabilis]
c28215_g1	hypothetical protein SORBI_006G214700 [Sorghum bicolor]
c28217_g1	hypothetical protein SORBIDRAFT_09g007410 [Sorghum bicolor]
c28240_g2	myc-like anthocyanin regulatory protein [Cornus chinensis]
c28271_g1	PREDICTED: cullin-3A-like [Solanum pennellii]
c2827_g1	ribosomal protein S4, partial (chloroplast) [Ulex minor]
c28297_g1	-
c28310_g1	hypothetical protein CISIN_1g041272mg [Citrus sinensis]
c28321_g1	#N/A
c2832_g1	PREDICTED: ubiquitin receptor RAD23b-like [Gossypium raimondii]
c28341_g1	hypothetical protein BVRB_5g104090 [Beta vulgaris subsp. vulgaris]
c28358_g1	hypothetical protein COCSUDRAFT_48920 [Coccomyxa subellipsoidea C-169]
c28380_g1	predicted protein [Micromonas sp. RCC299]
c28404_g1	PREDICTED: uncharacterized protein At1g01500 isoform X1 [Ziziphus jujuba]
c28410_g1	PREDICTED: protein REVEILLE 6-like isoform X3 [Gossypium raimondii]
c28414_g1	PREDICTED: mediator of RNA polymerase II transcription subunit 6-like [Solanum lycopersicum]
c28430_g1	PREDICTED: amino-acid permease BAT1 homolog isoform X1 [Nicotiana tomentosiformis]
c28439_g1	PREDICTED: sphingolipid delta(4)-desaturase DES1-like [Nicotiana tomentosiformis]
c28442_g1	hypothetical protein H632_c1331p0, partial [Helicosporidium sp. ATCC 50920]
c28443_g1	-
c28450_g1	PREDICTED: kelch repeat-containing protein At3g27220-like isoform X2 [Phoenix dactylifera]
c28451_g1	hypothetical protein [Absidia glauca]
c28453_g1	-
c28471_g2	hypothetical protein SETTUDRAFT_175003 [Setosphaeria turcica Et28A]
c28478_g1	#N/A
c28480_g1	#N/A
c28486_g1	hypothetical protein Csa_4G476190 [Cucumis sativus]
c28493_g2	cellobiohydrolaseII [Polyporus arcularius]
c28497_g1	trafficking protein particle complex subunit-like protein [Medicago truncatula]
c28503_g1	putative nucleoside diphosphate kinase [Diplodia seriata]
c28505_g1	hypothetical protein BN946_scf184912.g20 [Trametes cinnabarina]
c28511_g1	#N/A
c28517_g1	PREDICTED: coilin isoform X1 [Arachis ipaensis]
c28525_g1	iron-regulated protein [Chrysochromulina sp. CCMP291]
c28533_g1	Sn1-specific diacylglycerol lipase alpha [Morus notabilis]
c28541_g1	-
c28544_g1	PREDICTED: protein REVEILLE 6-like isoform X4 [Setaria italica]
c28552_g1	zinc finger family protein, putative, expressed [Oryza sativa Japonica Group]
c28561_g1	PREDICTED: protein transport protein SEC31 homolog B-like [Nelumbo nucifera]
c28576_g1	predicted protein, partial [Micromonas sp. RCC299]
c28609_g1	#N/A
c28611_g1	unknown [Picea sitchensis]
c28621_g3	expressed protein [Oryza sativa Japonica Group]
c28623_g1	U3 small nucleolar RNAinteracting protein putative [Albugo laibachii Nc14]
c28643_g1	PREDICTED: glutathione S-transferase DHAR2-like [Setaria italica]
c28660_g1	unnamed protein product [Chondrus crispus]
c28667_g1	#N/A
c28669_g1	20S proteasome alpha subunit G1 [Theobroma cacao]
c28678_g2	similar to dihydroflavonol reductase [Arabidopsis thaliana]
c28681_g1	uracil phosphoribosyltransferase like protein [Zymoseptoria brevis]
c28691_g1	SPOSA6832_02131 [Sporidiobolus salmonicolor]
c28705_g1	peptidylprolyl isomerase [Galdieria sulphuraria]
c28718_g1	PREDICTED: probable protein phosphatase 2C 33 [Vitis vinifera]
c28719_g1	#N/A
c28722_g2	unnamed protein product [Chondrus crispus]
c28752_g1	unnamed protein product [Chondrus crispus]
c28760_g1	unnamed protein product [Chondrus crispus]
c28768_g1	PREDICTED: mRNA cap guanine-N7 methyltransferase 1 isoform X2 [Sesamum indicum]
c28780_g1	hypothetical protein FOMPIDRAFT_1038734 [Fomitopsis pinicola FP-58527 SS1]
c28782_g1	PREDICTED: serine/threonine-protein phosphatase PP1-like [Cicer arietinum]
c28787_g1	hypothetical protein AXG93_2675s1130 [Marchantia polymorpha subsp. polymorpha]
c28795_g1	PREDICTED: uncharacterized protein LOC18434326 [Amborella trichopoda]
c28808_g1	PREDICTED: 40S ribosomal protein S10-like isoform X2 [Musa acuminata subsp. malaccensis]
c28814_g1	PREDICTED: dnaJ homolog subfamily B member 4-like [Gossypium arboreum]
c28845_g1	-
c28880_g1	PREDICTED: probable lactoylglutathione lyase, chloroplastic [Daucus carota subsp. sativus]
c28903_g1	PREDICTED: splicing factor U2af large subunit B-like isoform X1 [Musa acuminata subsp. malaccensis]
c28923_g1	hypothetical protein, conserved [Cyanidioschyzon merolae strain 10D]
c28928_g1	#N/A
c28985_g1	expressed unknown protein [Nannochloropsis gaditana]
c28988_g1	hypothetical protein PV09_04570 [Verruconis gallopava]
c28990_g1	PREDICTED: pentatricopeptide repeat-containing protein At5g25630 isoform X1 [Ziziphus jujuba]
c28999_g1	hypothetical protein PHYSODRAFT_528617 [Phytophthora sojae]
c29039_g1	sirohydrochlorin cobaltochelatase-like protein [Galdieria sulphuraria]
c29049_g1	PREDICTED: muscle M-line assembly protein unc-89-like [Solanum tuberosum]
c29073_g2	hypothetical protein H257_01706 [Aphanomyces astaci]
c29078_g1	predicted protein [Physcomitrella patens]
c29088_g1	PREDICTED: signal recognition particle receptor subunit alpha homolog [Nicotiana tabacum]
c29097_g1	Clathrin heavy chain 1 [Rozella allomycis CSF55]
c29102_g1	hypothetical protein SETIT_025815mg [Setaria italica]
c29107_g1	rab-protein geranylgeranyltransferase [Gloeophyllum trabeum ATCC 11539]
c29108_g1	PREDICTED: putative E3 ubiquitin-protein ligase RING1b [Vitis vinifera]
c29116_g1	unnamed protein product [Chondrus crispus]
c29137_g1	#N/A
c29146_g1	PREDICTED: splicing factor 3B subunit 1 [Daucus carota subsp. sativus]
c29147_g1	unnamed protein product [Coffea canephora]
c29191_g1	PREDICTED: scarecrow-like protein 6 [Nelumbo nucifera]
c29192_g1	-
c29193_g2	predicted protein [Thalassiosira pseudonana CCMP1335]
c29214_g1	hypothetical protein ASCRUDRAFT_9471 [Ascoidea rubescens DSM 1968]
c29261_g1	-
c29262_g2	hypothetical protein H310_07556 [Aphanomyces invadans]
c29270_g1	unnamed protein product [Chondrus crispus]
c29275_g1	hypothetical protein THAOC_01457 [Thalassiosira oceanica]
c29293_g1	-
c29295_g1	hypothetical protein RMATCC62417_09982 [Rhizopus microsporus]
c29301_g1	PREDICTED: RNA pseudouridine synthase 3, mitochondrial [Sesamum indicum]
c29303_g1	putative branched-chain amino acid protein [Neofusicoccum parvum UCRNP2]
c29306_g1	PREDICTED: ubiquitin receptor RAD23d [Pyrus x bretschneideri]
c29310_g1	PREDICTED: pentatricopeptide repeat-containing protein At3g26782, mitochondrial [Ricinus communis]
c29322_g1	hypothetical protein BDEG_24116 [Batrachochytrium dendrobatidis JEL423]
c29369_g1	hypothetical protein H310_13748 [Aphanomyces invadans]
c29410_g1	hypothetical protein K441DRAFT_690653 [Cenococcum geophilum 1.58]
c29425_g1	#N/A
c29442_g2	hypothetical protein THAOC_31183 [Thalassiosira oceanica]
c29445_g1	hypothetical protein RO3G_13467 [Rhizopus delemar RA 99-880]
c29458_g1	RNA 3'-terminal phosphate cyclase [Laetiporus sulphureus 93-53]
c29487_g1	PREDICTED: iron-sulfur assembly protein IscA-like 2, mitochondrial [Fragaria vesca subsp. vesca]
c29527_g1	hypothetical protein COCSADRAFT_32175 [Bipolaris sorokiniana ND90Pr]
c29548_g1	ribonucleoside-diphosphate reductase small chain [Phytophthora parasitica INRA-310]
c29555_g1	hypothetical protein CYME_CMH139C [Cyanidioschyzon merolae strain 10D]
c29582_g2	DUF248-1 [Populus tomentosa]
c29593_g1	#N/A
c29600_g1	PREDICTED: short-chain dehydrogenase TIC 32, chloroplastic-like [Musa acuminata subsp. malaccensis]
c29604_g1	prefoldin subunit 5 [Nannochloropsis gaditana CCMP526]
c29609_g1	hypothetical protein, conserved [Cyanidioschyzon merolae strain 10D]
c2962_g1	PREDICTED: uncharacterized protein LOC103982299 isoform X2 [Musa acuminata subsp. malaccensis]
c29635_g1	similar to diphosphoinositol polyphosphate phosphohydrolase [Cyanidioschyzon merolae strain 10D]
c29650_g1	PREDICTED: uncharacterized protein LOC103973596 [Musa acuminata subsp. malaccensis]
c29661_g1	PREDICTED: S-type anion channel SLAH2-like [Musa acuminata subsp. malaccensis]
c29662_g1	PREDICTED: probable serine/threonine-protein kinase drkD isoform X1 [Nelumbo nucifera]
c29675_g1	#N/A
c29688_g1	hypothetical protein AXG93_2278s1370 [Marchantia polymorpha subsp. polymorpha]
c29710_g1	PREDICTED: putative phagocytic receptor 1b [Phoenix dactylifera]
c29710_g3	hypothetical protein SOVF_195720 [Spinacia oleracea]
c29713_g1	hypothetical protein MYCFIDRAFT_59392 [Pseudocercospora fijiensis CIRAD86]
c29718_g1	PREDICTED: uncharacterized protein LOC104611670 [Nelumbo nucifera]
c29739_g1	#N/A
c29753_g3	Tyrosine--tRNA ligase, mitochondrial, partial [Anthurium amnicola]
c29786_g1	#N/A
c2978_g1	hypothetical protein CICLE_v10008025mg [Citrus clementina]
c29820_g1	U2 snRNP-associated SURP motif-containing protein [Choanephora cucurbitarum]
c29823_g1	#N/A
c29824_g1	unnamed protein product [Chondrus crispus]
c29826_g2	Drug/Metabolite Transporter (DMT) Superfamily putat [Albugo laibachii Nc14]
c29839_g1	PREDICTED: 1-acyl-sn-glycerol-3-phosphate acyltransferase 2 [Fragaria vesca subsp. vesca]
c29854_g1	PREDICTED: pentatricopeptide repeat-containing protein At5g66520-like [Vitis vinifera]
c29861_g1	hypothetical protein MANES_14G108300 [Manihot esculenta]
c29883_g1	PREDICTED: uncharacterized protein LOC105764556 [Gossypium raimondii]
c29884_g1	PREDICTED: O-acyltransferase WSD1-like isoform X1 [Nelumbo nucifera]
c29892_g1	deoxyribodipyrimidine photo-lyase / cryptochrome [Galdieria sulphuraria]
c29918_g2	upf0533 protein [Chrysochromulina sp. CCMP291]
c29923_g1	hypothetical protein g.12371 [Auxenochlorella protothecoides]
c29926_g1	unnamed protein product [Chondrus crispus]
c29926_g2	-
c29928_g1	signal recognition [Plasmopara halstedii]
c29936_g1	hypothetical protein GUITHDRAFT_163483 [Guillardia theta CCMP2712]
c29948_g1	unnamed protein product [Chondrus crispus]
c29950_g1	Clathrin light chain [Chondrus crispus]
c29954_g1	disulfide-isomerase [Fusarium langsethiae]
c29958_g1	phycocyanobilin lyase alpha subunit [Cyanidioschyzon merolae strain 10D]
c29975_g1	hypothetical protein SOVF_013350, partial [Spinacia oleracea]
c29994_g2	Tor2p [Saccharomyces cerevisiae YJM1434]
c30003_g1	hypothetical protein POPTR_0010s06550g [Populus trichocarpa]
c30005_g1	PREDICTED: phosphoenolpyruvate carboxylase kinase 2 [Brassica oleracea var. oleracea]
c30006_g1	PREDICTED: acyl-CoA-binding domain-containing protein 4-like isoform X2 [Sesamum indicum]
c30017_g1	PREDICTED: probable transcription factor PosF21 [Gossypium raimondii]
c30023_g1	-
c30028_g2	PREDICTED: pentatricopeptide repeat-containing protein At4g11690-like [Nicotiana tabacum]
c30029_g1	PREDICTED: eukaryotic translation initiation factor 3 subunit H-like [Citrus sinensis]
c30031_g1	PREDICTED: C-type lectin receptor-like tyrosine-protein kinase At1g52310 isoform X1 [Brachypodium distachyon]
c30032_g1	#N/A
c30033_g1	PREDICTED: 3-dehydrosphinganine reductase TSC10A-like [Fragaria vesca subsp. vesca]
c30035_g1	unnamed protein product [Chondrus crispus]
c30040_g1	26S proteasome regulatory subunit N9 [Klebsormidium flaccidum]
c30053_g1	unnamed protein product [Chondrus crispus]
c30072_g1	hypothetical protein SETIT_005943mg [Setaria italica]
c30085_g1	hypothetical protein AMTR_s00069p00137820 [Amborella trichopoda]
c30094_g1	60S ribosomal protein L5 [Phytophthora nicotianae]
c30097_g1	#N/A
c30098_g3	LEU1Sm [Volvox carteri f. nagariensis]
c30111_g1	C2H2 finger domain protein [Rasamsonia emersonii CBS 393.64]
c30111_g2	-
c30143_g1	PREDICTED: ribose-phosphate pyrophosphokinase 2, chloroplastic-like [Brassica napus]
c30158_g1	Coproporphyrinogen oxidase [Rhodotorula sp. JG-1b]
c30165_g1	myo-inositol 2-dehydrogenase [Galdieria sulphuraria]
c3016_g1	phosphoglycerate mutase [Chrysochromulina sp. CCMP291]
c30183_g1	PREDICTED: conserved oligomeric Golgi complex subunit 3-like [Gossypium raimondii]
c30190_g1	PREDICTED: histone H3-like centromeric protein HTR12 isoform X2 [Nelumbo nucifera]
c30193_g2	hypothetical protein VITISV_007068 [Vitis vinifera]
c301_g1	-
c30216_g1	#N/A
c30217_g1	-
c30218_g1	hypothetical protein THAOC_02727 [Thalassiosira oceanica]
c30250_g1	hypothetical protein SELMODRAFT_267436 [Selaginella moellendorffii]
c30276_g1	PREDICTED: phosphatidylinositol 4-kinase gamma 7-like [Elaeis guineensis]
c30278_g1	hypothetical protein Gasu_20760 [Galdieria sulphuraria]
c30302_g1	hypothetical protein JAAARDRAFT_207176 [Jaapia argillacea MUCL 33604]
c30335_g1	hypothetical protein OsI_23739 [Oryza sativa Indica Group]
c30351_g1	unnamed protein product [Chondrus crispus]
c30356_g1	PREDICTED: ubiquinone biosynthesis O-methyltransferase, mitochondrial-like [Glycine max]
c30364_g1	hypothetical protein SELMODRAFT_71425, partial [Selaginella moellendorffii]
c3036_g1	hypothetical protein SETTUDRAFT_159689 [Setosphaeria turcica Et28A]
c30380_g1	PREDICTED: probable methyltransferase PMT11 [Beta vulgaris subsp. vulgaris]
c30388_g1	Anaphase-promoting complex subunit 10 [Klebsormidium flaccidum]
c30413_g1	SET domain-containing protein [Metarhizium robertsii ARSEF 23]
c30421_g1	hypothetical protein O9G_004643 [Rozella allomycis CSF55]
c30450_g1	pyrazinamidase/nicotinamidase [Bathycoccus prasinos]
c30486_g3	WD repeat-containing protein [Klebsormidium flaccidum]
c30494_g1	unnamed protein product [Chondrus crispus]
c30498_g2	-
c30504_g2	#N/A
c30524_g1	hypothetical protein PCC_0659 (chromatophore) [Paulinella chromatophora]
c30565_g1	PREDICTED: uncharacterized protein LOC101298564 isoform X1 [Fragaria vesca subsp. vesca]
c30566_g1	H/ACA ribonucleoprotein complex subunit 1 [Candida albicans GC75]
c30594_g1	#N/A
c30607_g1	hypothetical protein AOL_s00212g2, partial [Arthrobotrys oligospora ATCC 24927]
c30619_g1	#N/A
c30625_g1	hypothetical protein CYME_CMT366C [Cyanidioschyzon merolae strain 10D]
c30653_g1	hypothetical protein L969DRAFT_89178 [Mixia osmundae IAM 14324]
c30661_g1	Pyrophosphate-energized membrane proton pump 3 [Gossypium arboreum]
c30667_g1	PREDICTED: sorting nexin 2B-like [Gossypium hirsutum]
c30681_g1	-
c30698_g1	hypothetical protein L484_021667 [Morus notabilis]
c30700_g1	PREDICTED: pre-rRNA-processing protein TSR1 homolog [Nicotiana sylvestris]
c30716_g1	PREDICTED: metal transporter Nramp1-like [Camelina sativa]
c30725_g1	engA [Hemiselmis andersenii]
c30730_g1	PREDICTED: uncharacterized protein LOC103860573 isoform X2 [Brassica rapa]
c30736_g1	hypothetical protein PHYSODRAFT_562920 [Phytophthora sojae]
c30739_g1	Putative GTP binding protein Gtp1 [Rhizopus microsporus]
c30759_g1	#N/A
c30763_g2	#N/A
c30768_g2	hypothetical protein L915_01035 [Phytophthora parasitica]
c30781_g1	#N/A
c30800_g1	unnamed protein product [Chondrus crispus]
c30805_g1	-
c30812_g1	#N/A
c30843_g1	NADH:ubiquinone oxidoreductase B14 subunit [Volvox carteri f. nagariensis]
c30846_g1	predicted protein [Micromonas sp. RCC299]
c30850_g1	-
c30852_g1	hypothetical protein CONCODRAFT_17571, partial [Conidiobolus coronatus NRRL 28638]
c30874_g1	unnamed protein product [Chondrus crispus]
c30886_g1	expressed unknown protein [Ectocarpus siliculosus]
c30888_g1	PREDICTED: uncharacterized protein LOC108476858 [Gossypium arboreum]
c30916_g1	predicted protein [Physcomitrella patens]
c30935_g1	glyoxalase 2-2 [Arabidopsis lyrata subsp. lyrata]
c30940_g1	expressed unknown protein [Ectocarpus siliculosus]
c30946_g1	#N/A
c30950_g1	PREDICTED: RNA polymerase sigma factor sigB isoform X2 [Ricinus communis]
c30961_g1	PREDICTED: beta-galactosidase [Nelumbo nucifera]
c30963_g2	#N/A
c30966_g1	PREDICTED: molybdate-anion transporter [Elaeis guineensis]
c30970_g1	#N/A
c30979_g1	PREDICTED: pentatricopeptide repeat-containing protein At1g79490, mitochondrial [Solanum lycopersicum]
c30985_g1	conserved hypothetical protein [Albugo laibachii Nc14]
c30994_g1	PREDICTED: long chain acyl-CoA synthetase 6, peroxisomal-like isoform X2 [Solanum pennellii]
c31013_g2	IRE protein kinase [Mucor circinelloides f. circinelloides 1006PhL]
c31052_g1	lipoyl synthase, mitochondrial [Phytophthora parasitica P1569]
c31057_g1	predicted protein, partial [Micromonas sp. RCC299]
c31057_g2	hypothetical protein G7K_1711-t2 [Saitoella complicata NRRL Y-17804]
c31059_g1	Lecithin retinol acyltransferase [Anthurium amnicola]
c31082_g1	hypothetical protein, conserved [Cyanidioschyzon merolae strain 10D]
c31142_g2	alpha/beta-hydrolase superfamily protein [Medicago truncatula]
c31153_g1	hypothetical protein EMIHUDRAFT_461010 [Emiliania huxleyi CCMP1516]
c31165_g1	hypothetical protein AALP_AA4G109600 [Arabis alpina]
c31171_g1	#N/A
c31183_g1	PREDICTED: dolichol kinase EVAN isoform X3 [Malus domestica]
c31204_g2	PREDICTED: uncharacterized protein LOC105049295 [Elaeis guineensis]
c31227_g1	#N/A
c31244_g1	hypothetical protein SELMODRAFT_180795 [Selaginella moellendorffii]
c31247_g1	PREDICTED: uncharacterized protein LOC103432852 [Malus domestica]
c31248_g1	hypothetical protein VE03_01984 [Pseudogymnoascus sp. 23342-1-I1]
c31252_g1	PREDICTED: glutamic acid-rich protein-like isoform X1 [Glycine max]
c31256_g1	#N/A
c31297_g1	hypothetical protein CARUB_v10014148mg [Capsella rubella]
c31299_g1	hypothetical protein AMTR_s00099p00034920 [Amborella trichopoda]
c31357_g1	#N/A
c31369_g1	#N/A
c31403_g1	PREDICTED: probable 28S rRNA (cytosine(4447)-C(5))-methyltransferase isoform X2 [Arachis ipaensis]
c31454_g1	PREDICTED: guanosine nucleotide diphosphate dissociation inhibitor At5g09550-like isoform X2 [Glycine max]
c31460_g1	CAMK/CAMK1 protein kinase, variant 2 [Aphanomyces invadans]
c31460_g2	adenylosuccinate synthetase [Mortierella verticillata NRRL 6337]
c31473_g1	putative protein C9E9,04 [Schizosaccharomyces pombe 972h-] [Rhizoctonia solani]
c31480_g1	PREDICTED: mRNA-decapping enzyme-like protein isoform X1 [Brassica rapa]
c31491_g1	PREDICTED: serine/arginine-rich splicing factor SC35 [Setaria italica]
c31494_g1	#N/A
c31495_g1	PREDICTED: ABC transporter G family member 11-like [Gossypium hirsutum]
c31498_g1	hypothetical protein PRUPE_ppa003215mg [Prunus persica]
c3151_g1	#N/A
c31547_g1	PREDICTED: polyadenylation and cleavage factor homolog 4 isoform X2 [Capsicum annuum]
c31556_g1	#N/A
c31560_g1	peptidyl-prolyl cis-trans isomerase-like [Zea mays]
c31583_g2	hypothetical protein ACO22_01781 [Paracoccidioides brasiliensis]
c31583_g3	PREDICTED: ATPase family AAA domain-containing protein At1g05910-like isoform X1 [Nicotiana tabacum]
c31587_g1	PREDICTED: probable ADP-ribosylation factor GTPase-activating protein AGD15 [Glycine max]
c3158_g1	hypothetical protein PHYSODRAFT_356191 [Phytophthora sojae]
c31596_g1	#N/A
c31602_g1	hypothetical protein ZOSMA_6G01440 [Zostera marina]
c31603_g1	PREDICTED: calcium sensing receptor, chloroplastic [Arachis ipaensis]
c31618_g1	hypothetical protein Gasu_62120 [Galdieria sulphuraria]
c31621_g1	hypothetical protein PHAVU_006G073300g [Phaseolus vulgaris]
c31628_g1	PREDICTED: RNA polymerase sigma factor sigB isoform X1 [Ricinus communis]
c31631_g1	PREDICTED: hydroquinone glucosyltransferase-like [Arachis duranensis]
c31644_g1	hypothetical protein B456_007G066900 [Gossypium raimondii]
c31675_g1	-
c31690_g1	#N/A
c31704_g1	uncharacterized protein LOC100820387 [Glycine max]
c31729_g2	6-phosphofructo-2-kinase/fructose-2,6-bisphosphatase [Anthurium amnicola]
c31748_g1	PREDICTED: protein IQ-DOMAIN 14-like [Citrus sinensis]
c31749_g1	#N/A
c31785_g1	PREDICTED: 5'-3' exoribonuclease 4 [Gossypium raimondii]
c31787_g1	unnamed protein product [Coffea canephora]
c31789_g1	predicted protein [Physcomitrella patens]
c31795_g1	PREDICTED: pentatricopeptide repeat-containing protein At4g04370-like [Glycine max]
c31798_g1	#N/A
c31803_g1	PREDICTED: leucine--tRNA ligase, cytoplasmic [Sesamum indicum]
c31809_g1	maternal effect embryo arrest protein [Medicago truncatula]
c31811_g1	Conserved oligomeric Golgi complex subunit 3 [Ananas comosus]
c31817_g1	-
c31827_g1	PREDICTED: flavin-containing monooxygenase FMO GS-OX-like 4 [Eucalyptus grandis]
c31830_g1	syntaxin PM [Emiliania huxleyi CCMP1516]
c31857_g1	#N/A
c31885_g1	hypothetical protein Gasu_36670 [Galdieria sulphuraria]
c31889_g1	#N/A
c31894_g1	ClpP/crotonase [Conidiobolus coronatus NRRL 28638]
c31906_g1	hypothetical protein PHYBLDRAFT_78902 [Phycomyces blakesleeanus NRRL 1555(-)]
c31918_g1	unnamed protein product [Chondrus crispus]
c31925_g1	PREDICTED: uncharacterized protein LOC104802412 [Tarenaya hassleriana]
c31933_g1	ATP synthase subunit O, putative [Phytophthora infestans T30-4]
c31958_g1	PREDICTED: translation factor GUF1 homolog, organellar chromatophore [Phoenix dactylifera]
c31988_g2	PREDICTED: chloride channel protein CLC-f-like [Elaeis guineensis]
c31990_g1	plastid triosephosphate isomerase, partial [Lepocinclis tripteris]
c31992_g1	predicted protein [Ostreococcus lucimarinus CCE9901]
c31996_g2	hypothetical protein KFL_000820080 [Klebsormidium flaccidum]
c32001_g1	hypothetical protein PAXRUDRAFT_827467 [Paxillus rubicundulus Ve08.2h10]
c32010_g1	carbonic anhydrase precursor [Chlamydomonas reinhardtii]
c32026_g1	hypothetical protein BRADI_3g37410 [Brachypodium distachyon]
c32037_g1	PREDICTED: uncharacterized protein LOC103993063 isoform X2 [Musa acuminata subsp. malaccensis]
c32039_g1	-
c32041_g1	conserved hypothetical protein 4 [Hevea brasiliensis]
c32054_g1	hypothetical protein CYME_CMI032C [Cyanidioschyzon merolae strain 10D]
c32064_g1	PREDICTED: lysine-specific demethylase 8-like [Solanum tuberosum]
c32081_g1	hypothetical protein GTHECHR2149 [Guillardia theta]
c32089_g1	PREDICTED: aldo-keto reductase family 4 member C10 [Theobroma cacao]
c32098_g1	pectinesterase/pectinesterase inhibitor [Medicago truncatula]
c32099_g2	PREDICTED: uncharacterized protein LOC103972985 [Musa acuminata subsp. malaccensis]
c32108_g1	#N/A
c32111_g1	PREDICTED: K(+) efflux antiporter 4-like isoform X1 [Elaeis guineensis]
c32143_g1	unnamed protein product [Chondrus crispus]
c32166_g1	-
c32170_g1	#N/A
c32175_g1	hypothetical protein g.12193 [Auxenochlorella protothecoides]
c32176_g1	PREDICTED: probable folate-biopterin transporter 7 [Musa acuminata subsp. malaccensis]
c32188_g1	PREDICTED: nitrilase-like protein 2 [Erythranthe guttata]
c32197_g1	chaperone dnaJ-like protein [Medicago truncatula]
c32207_g2	unnamed protein product [Chondrus crispus]
c32215_g1	PREDICTED: probable aquaporin NIP5-1 isoform X1 [Phoenix dactylifera]
c32217_g3	#N/A
c32220_g1	PREDICTED: serine/threonine-protein kinase/endoribonuclease IRE1b-like [Elaeis guineensis]
c32223_g1	hypothetical protein [Absidia glauca]
c32224_g1	hypothetical protein MANES_03G092700 [Manihot esculenta]
c32227_g1	-
c32237_g1	PREDICTED: transcription factor bHLH30-like [Musa acuminata subsp. malaccensis]
c32242_g1	unnamed protein product [Chondrus crispus]
c32272_g1	MPBQ/MSBQ transferase [Lactuca sativa]
c32281_g1	obg family GTPase CgtA [Aphanomyces astaci]
c32284_g1	-
c32300_g1	PREDICTED: uncharacterized protein LOC107465042 [Arachis duranensis]
c32302_g1	unnamed protein product [Chondrus crispus]
c32303_g1	ssrA binding protein [Thalassiosira pseudonana CCMP1335]
c32307_g1	PREDICTED: tubby-like F-box protein 3 [Arachis ipaensis]
c32308_g2	clpP2 [Hemiselmis andersenii]
c32319_g1	PREDICTED: phosphoinositide phosphatase SAC6-like isoform X2 [Nicotiana tabacum]
c32321_g1	poly-specific ribonuclease [Lichtheimia corymbifera JMRC:FSU:9682]
c32341_g1	#N/A
c32342_g1	-
c32344_g1	PREDICTED: mechanosensitive ion channel protein 3, chloroplastic-like isoform X4 [Tarenaya hassleriana]
c32349_g1	uncharacterized protein LOC100382167 [Zea mays]
c32353_g1	atp-dependent dna helicase [Moniliophthora roreri MCA 2997]
c32361_g1	hypothetical protein THAOC_35723 [Thalassiosira oceanica]
c32377_g1	-
c32389_g1	conserved unknown protein [Ectocarpus siliculosus]
c32396_g1	PREDICTED: peptidyl-prolyl cis-trans isomerase A1-like [Daucus carota subsp. sativus]
c3240_g1	#N/A
c32410_g1	DNAJ heat shock N-terminal domain-containing family protein [Populus trichocarpa]
c32420_g1	#N/A
c32429_g1	hypothetical protein CISIN_1g000049mg [Citrus sinensis]
c3242_g1	C-5 sterol desaturase [Anthurium amnicola]
c32430_g1	unnamed protein product [Chondrus crispus]
c32433_g1	sulfate/thiosulfate import ATP-binding protein CysA (chloroplast) [Chlorella sorokiniana]
c32440_g1	PREDICTED: WD repeat-containing protein 61 [Cucumis sativus]
c32443_g1	PREDICTED: coatomer subunit zeta-2-like [Arachis duranensis]
c32459_g1	predicted protein [Micromonas pusilla CCMP1545]
c32462_g1	PREDICTED: putative pentatricopeptide repeat-containing protein At1g74580 [Theobroma cacao]
c32464_g1	hypothetical protein JAAARDRAFT_40501 [Jaapia argillacea MUCL 33604]
c32470_g1	predicted protein [Hordeum vulgare subsp. vulgare]
c32474_g1	hypothetical protein KK1_013298 [Cajanus cajan]
c32477_g1	hypothetical protein MUCCIDRAFT_155197 [Mucor circinelloides f. lusitanicus CBS 277.49]
c32484_g2	Putative Genomic scaffold, msy_sf_3 [Rhizopus microsporus]
c32484_g3	hypothetical protein GLOINDRAFT_341286 [Rhizophagus irregularis DAOM 181602]
c32486_g1	Galactose-1-phosphate uridylyltransferase [Choanephora cucurbitarum]
c32491_g1	#N/A
c32496_g1	PREDICTED: transmembrane protein 120 homolog [Jatropha curcas]
c32523_g1	hypothetical protein GUITHDRAFT_112206 [Guillardia theta CCMP2712]
c32528_g1	#N/A
c32537_g2	PREDICTED: mitochondrial uncoupling protein 5-like [Nelumbo nucifera]
c32538_g1	PREDICTED: villin-4 [Prunus mume]
c32546_g1	-
c32555_g1	PREDICTED: uncharacterized protein LOC103324971 [Prunus mume]
c32560_g1	PREDICTED: receptor-like kinase TMK4 [Gossypium hirsutum]
c32574_g1	GTP-binding protein SAR2 [Solanum lycopersicum]
c32575_g1	unnamed protein product [Chondrus crispus]
c32594_g1	hypothetical protein H632_c264p1 [Helicosporidium sp. ATCC 50920]
c32602_g1	PREDICTED: uncharacterized protein LOC103950874 [Pyrus x bretschneideri]
c32606_g2	UPF0481 protein [Ananas comosus]
c32620_g1	PREDICTED: histidine--tRNA ligase, cytoplasmic isoform X1 [Elaeis guineensis]
c32623_g1	PREDICTED: uncharacterized protein LOC103323390 [Prunus mume]
c32633_g1	hypothetical protein PHYBLDRAFT_70887 [Phycomyces blakesleeanus NRRL 1555(-)]
c32638_g1	hypothetical protein SPRG_05004 [Saprolegnia parasitica CBS 223.65]
c32643_g1	PREDICTED: transmembrane emp24 domain-containing protein p24delta7-like [Camelina sativa]
c32657_g2	ATP binding cassette transporter subfamily B1 [Lavandula angustifolia subsp. angustifolia]
c32668_g1	#N/A
c32676_g1	S-locus receptor kinase (SRK) [Zostera marina]
c32687_g1	predicted protein [Phaeodactylum tricornutum CCAP 1055/1]
c32689_g1	unnamed protein product [Chondrus crispus]
c32711_g1	hypothetical protein COCSUDRAFT_48268 [Coccomyxa subellipsoidea C-169]
c32728_g1	predicted protein [Physcomitrella patens]
c32730_g1	#N/A
c32733_g1	Tyrosine-tRNA ligase [Zostera marina]
c32736_g1	hypothetical protein AURANDRAFT_16315, partial [Aureococcus anophagefferens]
c32742_g1	hypothetical protein, variant 1 [Phytophthora parasitica P10297]
c32772_g1	malate dehydrogenase [Chondrus crispus]
c32779_g1	#N/A
c32793_g1	-
c32796_g1	hypothetical protein F511_24846 [Dorcoceras hygrometricum]
c32802_g1	hypothetical protein VIGAN_01142000 [Vigna angularis var. angularis]
c32805_g1	PREDICTED: putative tRNA (cytidine(34)-2'-O)-methyltransferase [Oryza brachyantha]
c32806_g1	#N/A
c32815_g1	#N/A
c32816_g1	hypothetical protein AURANDRAFT_61839 [Aureococcus anophagefferens]
c32819_g1	hypothetical protein KFL_000650180 [Klebsormidium flaccidum]
c32821_g1	hypothetical protein VITISV_038617 [Vitis vinifera]
c32822_g2	HD domain class transcription factor isoform 2 [Theobroma cacao]
c32830_g1	Adaptor protein complex beta subunit [Fibulorhizoctonia sp. CBS 109695]
c32835_g1	PREDICTED: probable methionine--tRNA ligase [Vitis vinifera]
c32844_g2	Kinesin, motor domain-containing protein [Cynara cardunculus var. scolymus]
c32845_g1	PREDICTED: uncharacterized protein LOC104591416 isoform X1 [Nelumbo nucifera]
c32853_g1	putative UPF0481 protein [Ananas comosus]
c32856_g1	Protein of unknown function DUF106, transmembrane [Cynara cardunculus var. scolymus]
c32863_g1	#N/A
c32891_g2	PREDICTED: uncharacterized protein LOC105952626 [Erythranthe guttata]
c32892_g1	similar to dolichyl-phosphate-mannose:protein mannosyltransferase [Cyanidioschyzon merolae strain 10D]
c32895_g2	Putative ODC (Fragment) [Rhizopus microsporus]
c32924_g1	PREDICTED: probable F-box protein At3g61730 [Erythranthe guttata]
c32940_g1	Golgi to ER traffic protein 4 [Phytophthora nicotianae]
c32969_g1	unnamed protein product [Chondrus crispus]
c32988_g1	hypothetical protein EMIHUDRAFT_207215, partial [Emiliania huxleyi CCMP1516]
c33003_g1	#N/A
c33010_g1	-
c33014_g1	PREDICTED: CCR4-NOT transcription complex subunit 1-like isoform X5 [Glycine max]
c33015_g1	hypothetical protein EMIHUDRAFT_106967 [Emiliania huxleyi CCMP1516]
c33020_g1	#N/A
c33045_g1	LYR motif-containing protein 4 [Talaromyces marneffei PM1]
c33057_g1	PREDICTED: probable methyltransferase PMT21 [Daucus carota subsp. sativus]
c33057_g2	unknown [Populus trichocarpa]
c33068_g1	unnamed protein product [Coffea canephora]
c33077_g2	PREDICTED: transcription factor bHLH35 isoform X1 [Eucalyptus grandis]
c33085_g1	hypothetical protein ZOSMA_204G00100 [Zostera marina]
c33104_g2	rRNA biogenesis protein RRP5 [Coccidioides posadasii RMSCC 3488]
c33111_g1	RNA-binding (RRM/RBD/RNP motif) family protein [Medicago truncatula]
c33115_g2	Ethylene-responsive transcription factor ERF118 [Anthurium amnicola]
c33124_g3	PREDICTED: mannose-6-phosphate isomerase 1 [Amborella trichopoda]
c33126_g1	hypothetical protein F443_09528 [Phytophthora parasitica P1569]
c33128_g1	NAD(P)-binding Rossmann-fold superfamily protein isoform 3 [Theobroma cacao]
c33130_g1	-
c33134_g2	probable CHC1-clathrin heavy chain, partial [Melanopsichium pennsylvanicum 4]
c33138_g1	unnamed protein product [Vitis vinifera]
c33142_g1	predicted protein [Micromonas pusilla CCMP1545]
c33152_g1	PREDICTED: uncharacterized protein LOC103994670 [Musa acuminata subsp. malaccensis]
c33153_g1	hypothetical protein Gasu_08240 [Galdieria sulphuraria]
c33157_g2	PREDICTED: probable glycosyltransferase At3g07620 [Phoenix dactylifera]
c33161_g1	PREDICTED: ATP-citrate synthase beta chain protein 2 [Ricinus communis]
c33172_g1	PREDICTED: ferredoxin, root R-B2 [Tarenaya hassleriana]
c33182_g1	#N/A
c33197_g2	hypothetical protein EUGRSUZ_D015372, partial [Eucalyptus grandis]
c33202_g2	PREDICTED: uncharacterized protein LOC104603183 isoform X2 [Nelumbo nucifera]
c33207_g1	#N/A
c33207_g2	homeobox, partial [Mortierella elongata AG-77]
c33208_g1	#N/A
c33212_g2	40S ribosomal protein S5 [Populus trichocarpa]
c33219_g1	PREDICTED: equilibrative nucleotide transporter 3-like [Phoenix dactylifera]
c33226_g1	PREDICTED: NADH dehydrogenase [ubiquinone] 1 alpha subcomplex subunit 8-B-like [Musa acuminata subsp. malaccensis]
c33228_g1	hypothetical protein CISIN_1g003218mg [Citrus sinensis]
c33233_g1	plastid beta-hydroxyacyl-[acyl-carrier protein] dehydratase [Prototheca wickerhamii]
c33234_g1	#N/A
c33244_g1	hypothetical protein GUITHDRAFT_148859 [Guillardia theta CCMP2712]
c33253_g1	#N/A
c33273_g1	hypothetical protein SMAC_06482 [Sordaria macrospora k-hell]
c33276_g1	PREDICTED: uncharacterized protein LOC105421561 [Amborella trichopoda]
c33277_g1	unnamed protein product [Chondrus crispus]
c33281_g1	PREDICTED: uncharacterized protein LOC104415611 isoform X1 [Eucalyptus grandis]
c33285_g1	hypothetical protein LR48_Vigan03g012300 [Vigna angularis]
c33307_g1	PREDICTED: proteasome subunit alpha type-2-A-like [Solanum lycopersicum]
c33323_g1	PREDICTED: SNF1-related protein kinase regulatory subunit gamma-1-like [Prunus mume]
c33326_g1	-
c33327_g1	Cation efflux protein [Cynara cardunculus var. scolymus]
c3332_g1	-
c33334_g1	hypothetical protein EMIHUDRAFT_453941 [Emiliania huxleyi CCMP1516]
c33343_g1	unnamed protein product [Chondrus crispus]
c33354_g2	hypothetical protein POPTR_0008s03890g [Populus trichocarpa]
c33365_g1	methylglyoxal synthase [Monoraphidium neglectum]
c33376_g1	PREDICTED: cytochrome b-c1 complex subunit 6 isoform X1 [Ricinus communis]
c33385_g1	unnamed protein product [Chondrus crispus]
c33391_g1	PREDICTED: ubiquitin-conjugating enzyme E2-17 kDa-like [Nicotiana tomentosiformis]
c33392_g1	PREDICTED: protein decapping 5-like isoform X1 [Setaria italica]
c33398_g1	#N/A
c33403_g1	hypothetical protein AXG93_777s1120 [Marchantia polymorpha subsp. polymorpha]
c33410_g2	Phosphoinositide phospholipase C 6 [Glycine soja]
c33421_g1	hypothetical protein I203_00957 [Kwoniella mangroviensis CBS 8507]
c33436_g1	hypothetical protein VOLCADRAFT_56214 [Volvox carteri f. nagariensis]
c33445_g1	hypothetical protein OsI_14210 [Oryza sativa Indica Group]
c33449_g1	conserved unknown protein [Ectocarpus siliculosus]
c33470_g1	-
c33472_g2	PREDICTED: phosphoenolpyruvate carboxylase kinase 2 [Oryza brachyantha]
c33477_g1	IRC7-like protein [Saccharomyces eubayanus]
c33478_g1	PREDICTED: importin beta-like SAD2 [Nicotiana tabacum]
c33481_g1	predicted protein [Phaeodactylum tricornutum CCAP 1055/1]
c33482_g2	Mannitol 2-dehydrogenase [Aspergillus cristatus]
c33484_g1	unnamed protein product [Albugo candida]
c33489_g1	ornithine--oxo-acid aminotransferase [Saccharum officinarum]
c33502_g1	PREDICTED: serine/threonine-protein kinase D6PKL1 isoform X2 [Nelumbo nucifera]
c33507_g1	conserved hypothetical protei [Ectocarpus siliculosus]
c33513_g1	Magnesium transporter MRS2-F [Ananas comosus]
c33526_g1	PREDICTED: protein NRT1/ PTR FAMILY 8.1-like [Nelumbo nucifera]
c33528_g1	hypothetical protein VOLCADRAFT_117200 [Volvox carteri f. nagariensis]
c33531_g1	unknown [Lotus japonicus]
c33534_g1	hypothetical protein GUITHDRAFT_166050 [Guillardia theta CCMP2712]
c33560_g1	predicted protein [Physcomitrella patens]
c33574_g1	Cell differentiation protein rcd1, putative [Ricinus communis]
c33575_g1	#N/A
c33582_g1	#N/A
c33583_g1	hypothetical protein GPECTOR_36g58 [Gonium pectorale]
c33584_g1	#N/A
c33586_g1	-
c33593_g1	PREDICTED: UDP-sugar transporter sqv-7-like [Zea mays]
c33609_g1	hypothetical protein PSTG_01123 [Puccinia striiformis f. sp. tritici PST-78]
c33611_g1	PREDICTED: AT-rich interactive domain-containing protein 4-like [Elaeis guineensis]
c33615_g1	predicted protein [Thalassiosira pseudonana CCMP1335]
c33618_g1	PREDICTED: centromere/kinetochore protein zw10 homolog [Populus euphratica]
c33624_g2	#N/A
c33631_g2	#N/A
c33649_g1	hypothetical protein CYME_CMA054C [Cyanidioschyzon merolae strain 10D]
c33652_g1	similar to calcium binding mitochondrial carrier ARALAR1 [Cyanidioschyzon merolae strain 10D]
c33660_g1	PREDICTED: uncharacterized protein LOC105647286 [Jatropha curcas]
c33666_g1	myb domain-containing protein [Galdieria sulphuraria]
c33680_g2	PREDICTED: valine--tRNA ligase, mitochondrial isoform X3 [Tarenaya hassleriana]
c33691_g1	hypothetical protein GLOINDRAFT_178515, partial [Rhizophagus irregularis DAOM 181602]
c33695_g2	hypothetical protein CISIN_1g003362mg [Citrus sinensis]
c33713_g1	Phosphatidylinositol transfer protein alpha isoform [Anthurium amnicola]
c33720_g1	hypothetical protein EMIHUDRAFT_216938 [Emiliania huxleyi CCMP1516]
c33724_g1	PREDICTED: OTU domain-containing protein 3 isoform X2 [Theobroma cacao]
c33737_g1	hypothetical protein AXG93_3415s1120 [Marchantia polymorpha subsp. polymorpha]
c33741_g1	hypothetical protein ARALYDRAFT_332561 [Arabidopsis lyrata subsp. lyrata]
c33745_g1	AAA family ATPase [Kwoniella mangroviensis CBS 10435]
c33745_g2	PREDICTED: calmodulin-interacting protein 111 isoform X2 [Cucumis melo]
c33760_g1	unnamed protein product [Chondrus crispus]
c33772_g1	HVA22-like protein i [Gossypium arboreum]
c33788_g1	PREDICTED: ADIPOR-like receptor CG5315-like [Solanum tuberosum]
c33789_g2	-
c33817_g1	PREDICTED: peptidyl-prolyl cis-trans isomerase FKBP16-1, chloroplastic isoform X3 [Populus euphratica]
c33820_g1	conserved unknown protein [Ectocarpus siliculosus]
c33822_g1	#N/A
c33824_g1	-
c33824_g2	hypothetical protein L202_04792 [Cryptococcus amylolentus CBS 6039]
c33828_g2	OSIGBa0096P03.7 [Oryza sativa Indica Group]
c33829_g1	ribosomal protein L2 (chloroplast) [Guillardia theta]
c33830_g1	#N/A
c33837_g1	PREDICTED: nucleolin isoform X2 [Amborella trichopoda]
c33839_g1	#N/A
c33841_g1	PREDICTED: COP9 signalosome complex subunit 6a-like [Tarenaya hassleriana]
c33844_g2	UDP-N-acetylglucosamine pyrophosphorylase [Wickerhamomyces ciferrii]
c33849_g1	-
c33859_g1	HCP-like protein, partial [Mortierella elongata AG-77]
c33869_g1	Cytochrome b-c1 complex subunit 7 [Auxenochlorella protothecoides]
c33870_g1	#N/A
c33871_g1	-
c33874_g1	#N/A
c33874_g2	#N/A
c33894_g1	hypothetical protein Gasu_07770 [Galdieria sulphuraria]
c33905_g1	Two-component response regulator APRR1 [Phytophthora nicotianae]
c33906_g1	unknown [Lotus japonicus]
c33907_g1	unnamed protein product [Chondrus crispus]
c33924_g1	unnamed protein product [Chondrus crispus]
c33934_g1	hypothetical protein GUITHDRAFT_73809, partial [Guillardia theta CCMP2712]
c33935_g1	PREDICTED: protein TRIGALACTOSYLDIACYLGLYCEROL 3, chloroplastic-like isoform X3 [Populus euphratica]
c33939_g1	l-asparaginase [Dorcoceras hygrometricum]
c33945_g1	Presenilin-domain-containing protein [Gonapodya prolifera JEL478]
c33947_g1	unnamed protein product [Chondrus crispus]
c33948_g1	PREDICTED: U4/U6 small nuclear ribonucleoprotein PRP4-like protein [Brachypodium distachyon]
c33965_g1	PREDICTED: cullin-1-like [Prunus mume]
c33970_g1	hypothetical protein PHAVU_007G153100g [Phaseolus vulgaris]
c33974_g1	PREDICTED: homeobox-leucine zipper protein HOX11-like [Vitis vinifera]
c33992_g1	PREDICTED: uncharacterized protein LOC103635788 [Zea mays]
c34001_g1	putative thioredoxin [Wallemia mellicola CBS 633.66]
c34004_g1	#N/A
c34009_g1	hypothetical protein POPTR_0007s06800g [Populus trichocarpa]
c34015_g1	PREDICTED: PHD finger-like domain-containing protein 5B [Nelumbo nucifera]
c34020_g1	EF-hand [Wallemia mellicola CBS 633.66]
c34027_g1	unnamed protein product [Chondrus crispus]
c34028_g1	PREDICTED: protein transport protein Sec23A-like [Nelumbo nucifera]
c34034_g1	hypothetical protein PHAVU_011G016000g [Phaseolus vulgaris]
c34037_g1	ubiquitin-conjugating enzyme E2 W [Zea mays]
c34037_g2	hypothetical protein Gasu_13980 [Galdieria sulphuraria]
c34068_g1	UFD1-domain-containing protein [Coccomyxa subellipsoidea C-169]
c34070_g1	predicted protein [Physcomitrella patens]
c34071_g1	PREDICTED: transcription factor bHLH113 isoform X3 [Vitis vinifera]
c34073_g1	Protein SUPPRESSOR OF GENE SILENCING 3, partial [Anthurium amnicola]
c34080_g1	similar to Saccharomyces cerevisiae YMR210W Putative acyltransferase with similarity to Eeb1p and Eht1p [Geotrichum candidum]
c34083_g1	hypothetical protein BRADI_2g52790 [Brachypodium distachyon]
c34085_g1	unnamed protein product [Vitis vinifera]
c34088_g1	-
c34089_g1	ELMO/CED-12 family protein [Medicago truncatula]
c34091_g1	hypothetical protein OsJ_35408 [Oryza sativa Japonica Group]
c34093_g1	PREDICTED: ribulose-1,5 bisphosphate carboxylase/oxygenase large subunit N-methyltransferase, chloroplastic isoform X1 [Nicotiana sylvestris]
c34098_g2	hypothetical protein F444_00213 [Phytophthora parasitica P1976]
c34106_g1	hypothetical protein HMPREF1544_08484 [Mucor circinelloides f. circinelloides 1006PhL]
c34109_g1	putative RNA methyltransferase [Ananas comosus]
c34130_g1	Ribosomal protein L34Ae [Drechmeria coniospora]
c34136_g1	PREDICTED: 7-hydroxymethyl chlorophyll a reductase, chloroplastic [Oryza brachyantha]
c34138_g1	Chain Y, Localization Of The Large Subunit Ribosomal Proteins Into A 5.5 A Cryo-em Map Of Triticum Aestivum Translating 80s Ribosome
c34147_g1	PREDICTED: ankyrin repeat domain-containing protein 13C-B-like [Nelumbo nucifera]
c34153_g1	PREDICTED: shaggy-related protein kinase epsilon-like isoform X1 [Phoenix dactylifera]
c34171_g1	farnesyl-pyrophosphate synthetase [Micromonas sp. RCC299]
c34177_g1	-
c34182_g1	predicted protein [Physcomitrella patens]
c34187_g1	DEHA2C01386p [Debaryomyces hansenii CBS767]
c34193_g1	hypothetical protein, conserved [Cyanidioschyzon merolae strain 10D]
c34205_g1	unnamed protein product [Chondrus crispus]
c34216_g1	3'-5' exonuclease domain-containing protein [Cynara cardunculus var. scolymus]
c34217_g1	-
c34220_g1	PREDICTED: mRNA-decapping enzyme-like protein isoform X3 [Elaeis guineensis]
c34225_g1	PREDICTED: eukaryotic translation initiation factor 3 subunit F [Daucus carota subsp. sativus]
c34235_g1	PREDICTED: cell division control protein 2 homolog A [Phoenix dactylifera]
c34258_g1	Protein RCC2 [Ananas comosus]
c34273_g1	#N/A
c34274_g1	#N/A
c34274_g2	hypothetical protein SOVF_094770 [Spinacia oleracea]
c34284_g2	PREDICTED: cytosolic Fe-S cluster assembly factor NBP35 [Brachypodium distachyon]
c34286_g1	PREDICTED: probable WRKY transcription factor 17 [Theobroma cacao]
c34287_g1	#N/A
c34303_g1	hypothetical protein, variant 2 [Aphanomyces astaci]
c34308_g1	hypothetical protein LR48_Vigan432s001900 [Vigna angularis]
c34312_g1	PREDICTED: uncharacterized protein LOC105350810 [Fragaria vesca subsp. vesca]
c34315_g1	#N/A
c34316_g1	hypothetical protein SELMODRAFT_449429 [Selaginella moellendorffii]
c34320_g1	hypothetical protein OsJ_20715 [Oryza sativa Japonica Group]
c34325_g1	PREDICTED: DNA topoisomerase 6 subunit B [Elaeis guineensis]
c34336_g1	PREDICTED: glycylpeptide N-tetradecanoyltransferase 1 [Camelina sativa]
c34339_g1	-
c34352_g1	monoglyceride lipase-like [Dorcoceras hygrometricum]
c34358_g1	hypothetical protein PPTG_01387 [Phytophthora parasitica INRA-310]
c34368_g1	hypothetical protein CALCODRAFT_437159, partial [Calocera cornea HHB12733]
c34395_g1	PREDICTED: acetyl-CoA acetyltransferase, cytosolic 1-like [Setaria italica]
c34405_g2	hypothetical protein CISIN_1g043857mg [Citrus sinensis]
c34406_g1	hypothetical protein GUITHDRAFT_145970 [Guillardia theta CCMP2712]
c34418_g1	chloroplast photosystem II 12 kDa extrinsic protein, partial [Isochrysis galbana]
c34420_g1	PREDICTED: uncharacterized protein LOC105632534 [Jatropha curcas]
c34425_g1	PREDICTED: 8-amino-7-oxononanoate synthase isoform X4 [Ziziphus jujuba]
c34430_g1	hypothetical protein SELMODRAFT_151061 [Selaginella moellendorffii]
c34432_g1	hypothetical protein MUCCIDRAFT_157534 [Mucor circinelloides f. lusitanicus CBS 277.49]
c34434_g1	#N/A
c34445_g1	oxygen-evolving enhancer protein [Nannochloropsis gaditana]
c34445_g2	#N/A
c34447_g1	Serine/threonine-protein phosphatase 2A activator, partial [Anthurium amnicola]
c34455_g1	PREDICTED: UPF0481 protein At3g47200-like [Musa acuminata subsp. malaccensis]
c34455_g2	PREDICTED: protein CHLOROPLAST IMPORT APPARATUS 2-like [Nelumbo nucifera]
c34457_g1	hypothetical protein GUITHDRAFT_145848 [Guillardia theta CCMP2712]
c34471_g1	hypothetical protein M427DRAFT_159819 [Gonapodya prolifera JEL478]
c34472_g1	PREDICTED: rab3 GTPase-activating protein catalytic subunit isoform X3 [Cucumis sativus]
c34479_g2	PREDICTED: UPF0481 protein At3g47200-like [Musa acuminata subsp. malaccensis]
c34479_g3	TPA: hypothetical protein ZEAMMB73_046017 [Zea mays]
c34494_g1	PREDICTED: uncharacterized protein LOC104427737 isoform X3 [Eucalyptus grandis]
c34499_g3	phospholipid-translocating ATPase [Emmonsia parva UAMH 139]
c34499_g4	hypothetical protein E5Q_01707 [Mixia osmundae IAM 14324]
c34502_g1	PREDICTED: protein RRP6-like 3 [Daucus carota subsp. sativus]
c34505_g1	uncharacterized protein LW93_2426 [Fusarium fujikuroi]
c34517_g1	hypothetical protein AXG93_167s1110 [Marchantia polymorpha subsp. polymorpha]
c34534_g3	PREDICTED: polygalacturonate 4-alpha-galacturonosyltransferase [Theobroma cacao]
c34539_g1	#N/A
c34545_g2	hypothetical protein PRUPE_ppa007170mg [Prunus persica]
c34546_g1	hypothetical protein MVEG_07147 [Mortierella verticillata NRRL 6337]
c34559_g1	-
c34562_g1	-
c34565_g1	hypothetical protein glysoja_040759 [Glycine soja]
c34582_g1	#N/A
c34583_g1	hypothetical protein Gasu_32830 [Galdieria sulphuraria]
c34585_g1	#N/A
c34592_g1	PREDICTED: protein ENHANCED DISEASE RESISTANCE 2 isoform X2 [Phoenix dactylifera]
c34599_g1	PREDICTED: peptidyl-prolyl cis-trans isomerase FKBP43 [Brassica rapa]
c34607_g1	hypothetical protein H632_c3842p1, partial [Helicosporidium sp. ATCC 50920]
c34609_g1	hypothetical protein H257_03623 [Aphanomyces astaci]
c34623_g1	PREDICTED: ATPase family AAA domain-containing protein 1-B isoform X3 [Cucumis sativus]
c34636_g1	PREDICTED: ATP synthase subunit delta', mitochondrial [Cucumis melo]
c34640_g1	vacuolar protein sorting-associated protein vps13 [Kwoniella bestiolae CBS 10118]
c34642_g1	PREDICTED: probable helicase MAGATAMA 3 isoform X1 [Arachis ipaensis]
c34662_g1	hypothetical protein SDRG_03092 [Saprolegnia diclina VS20]
c34671_g1	PREDICTED: DEAD-box ATP-dependent RNA helicase 3, chloroplastic [Phoenix dactylifera]
c34672_g1	acyl-CoA oxidase ACX3 [Arabidopsis thaliana]
c34694_g1	hypothetical protein PTT_13691 [Pyrenophora teres f. teres 0-1]
c34716_g1	#N/A
c34728_g1	-
c34743_g1	-
c34748_g1	Archease domain protein [Nannochloropsis gaditana]
c34749_g2	hypothetical protein SCHCODRAFT_81603 [Schizophyllum commune H4-8]
c34778_g1	#N/A
c34784_g1	-
c34790_g2	chorismate mutase [Rosellinia sp. PF1022]
c34796_g2	PREDICTED: acyl-CoA-binding domain-containing protein 4 [Theobroma cacao]
c34824_g1	hypothetical protein H257_06033 [Aphanomyces astaci]
c34825_g1	-
c34831_g1	-
c34834_g3	hypothetical protein CHLNCDRAFT_137929 [Chlorella variabilis]
c34844_g1	#N/A
c34853_g2	predicted protein [Thalassiosira pseudonana CCMP1335]
c34861_g1	hypothetical protein TSUD_60330 [Trifolium subterraneum]
c34868_g2	hypothetical protein FOC4_g10000248 [Fusarium oxysporum f. sp. cubense race 4]
c34875_g1	PREDICTED: adoMet-dependent rRNA methyltransferase spb1-like [Gossypium hirsutum]
c34878_g1	#N/A
c34886_g1	hypothetical protein SETIT_036299mg [Setaria italica]
c34886_g2	Nodulin MtN21 /EamA-like transporter-like protein [Zostera marina]
c34890_g1	#N/A
c34892_g1	PREDICTED: ribosome-recycling factor, chloroplastic [Musa acuminata subsp. malaccensis]
c34898_g1	-
c34908_g1	-
c34909_g1	#N/A
c34930_g1	#N/A
c34944_g1	unnamed protein product [Chondrus crispus]
c34959_g1	hypothetical protein SDRG_02325 [Saprolegnia diclina VS20]
c34966_g1	#N/A
c34987_g1	THO complex subunit 4 [Gossypium arboreum]
c34994_g1	hypothetical protein GUITHDRAFT_165242 [Guillardia theta CCMP2712]
c35013_g1	hypothetical protein CISIN_1g004767mg [Citrus sinensis]
c35025_g1	probable PUS7-Protein pseudouridylates U2 snRNA at position 35 [Zygosaccharomyces bailii ISA1307]
c35027_g1	#N/A
c35028_g1	#N/A
c35040_g1	hypothetical protein CICLE_v10001277mg [Citrus clementina]
c35043_g1	-
c35063_g1	hypothetical protein SOVF_136590 [Spinacia oleracea]
c35065_g1	#N/A
c35067_g1	hypothetical protein M569_16554, partial [Genlisea aurea]
c35093_g1	#N/A
c35095_g1	hypothetical protein GLOINDRAFT_70982, partial [Rhizophagus irregularis DAOM 181602]
c35098_g1	-
c35105_g1	PREDICTED: transmembrane protein 87B [Brachypodium distachyon]
c35111_g1	#N/A
c35137_g1	hypothetical protein AURANDRAFT_16484, partial [Aureococcus anophagefferens]
c35139_g1	hypothetical protein AKAW_03082 [Aspergillus kawachii IFO 4308]
c35146_g1	hypothetical protein TRAVEDRAFT_46982 [Trametes versicolor FP-101664 SS1]
c35149_g1	hypothetical protein COCMIDRAFT_98384, partial [Bipolaris oryzae ATCC 44560]
c35151_g1	Branched-chain-amino-acid aminotransferase 3, chloroplastic [Ananas comosus]
c35165_g1	hypothetical protein RMATCC62417_11897 [Rhizopus microsporus]
c35170_g1	hypothetical protein SPRG_05473 [Saprolegnia parasitica CBS 223.65]
c35175_g1	predicted protein [Phaeodactylum tricornutum CCAP 1055/1]
c35186_g1	hypothetical protein B456_005G258800 [Gossypium raimondii]
c35189_g1	#N/A
c35200_g1	hypothetical protein SORBI_010G158500 [Sorghum bicolor]
c35202_g1	#N/A
c35213_g1	pre-mRNA-splicing factor clf1 [Coccidioides posadasii RMSCC 3488]
c35220_g1	PREDICTED: peroxisomal (S)-2-hydroxy-acid oxidase-like isoform X2 [Nicotiana tabacum]
c35232_g1	hypothetical protein PPTG_02163 [Phytophthora parasitica INRA-310]
c35239_g1	PREDICTED: alpha carbonic anhydrase 7-like [Daucus carota subsp. sativus]
c35242_g1	Putative 60S ribosome subunit biogenesis protein NIP7 [Rhizopus microsporus]
c35248_g1	#N/A
c35267_g1	hypothetical protein CISIN_1g002067mg [Citrus sinensis]
c35268_g1	hypothetical protein CYME_CMH092C [Cyanidioschyzon merolae strain 10D]
c35281_g1	hypothetical protein PHYBLDRAFT_114730, partial [Phycomyces blakesleeanus NRRL 1555(-)]
c35288_g1	#N/A
c35299_g1	PREDICTED: uncharacterized protein LOC103433884 [Malus domestica]
c352_g1	hypothetical protein AXG93_3218s1270 [Marchantia polymorpha subsp. polymorpha]
c35300_g1	hypothetical protein THAOC_06477 [Thalassiosira oceanica]
c35318_g1	hypothetical protein AXX17_AT5G22880 [Arabidopsis thaliana]
c35319_g1	alcohol dehydrogenase Bli-4 [Fusarium fujikuroi]
c35329_g1	hypothetical protein GUITHDRAFT_41563, partial [Guillardia theta CCMP2712]
c35331_g1	predicted protein [Physcomitrella patens]
c35335_g1	#N/A
c35356_g2	PREDICTED: uncharacterized protein LOC103322107 [Prunus mume]
c35363_g1	ascorbate peroxidase [Mesembryanthemum crystallinum]
c35365_g1	#N/A
c35370_g1	hypothetical protein BATDEDRAFT_90775 [Batrachochytrium dendrobatidis JAM81]
c35372_g3	PREDICTED: putative ribosome biogenesis GTPase RsgA [Glycine max]
c35377_g1	#N/A
c35389_g1	#N/A
c35391_g1	PREDICTED: uncharacterized CRM domain-containing protein At3g25440, chloroplastic [Nelumbo nucifera]
c35402_g1	RecName: Full=Probable cleavage and polyadenylation specificity factor subunit 1; AltName: Full=Cleavage and polyadenylation specificity factor 160 kDa subunit; Short=CPSF 160 kDa subunit
c35404_g1	PREDICTED: transcription initiation factor TFIID subunit 2 isoform X2 [Solanum lycopersicum]
c35410_g1	hypothetical protein FLAG1_11359 [Fusarium langsethiae]
c35430_g1	-
c35438_g1	-
c35447_g1	Pre-mRNA-splicing factor cwf17 [Ceratocystis platani]
c35462_g1	PREDICTED: MIP18 family protein At1g68310 [Cucumis sativus]
c35476_g1	unnamed protein product [Chondrus crispus]
c35479_g1	#N/A
c35490_g1	acyl carrier protein [Coccomyxa subellipsoidea C-169]
c35495_g1	hypothetical protein F443_09561 [Phytophthora parasitica P1569]
c35505_g1	monothiol glutaredoxin5 putative [Albugo laibachii Nc14]
c35518_g1	RuvB-like 2 [Mucor circinelloides f. circinelloides 1006PhL]
c35520_g1	PREDICTED: psbB mRNA maturation factor Mbb1, chloroplastic [Malus domestica]
c35524_g1	#N/A
c35538_g1	ankyrin repeat protein [Ophiostoma piceae UAMH 11346]
c35563_g2	#N/A
c35572_g1	hypothetical protein Ecym_7424 [Eremothecium cymbalariae DBVPG#7215]
c35575_g2	ATP-dependent RNA helicase FAL1 [Cryptococcus neoformans var. grubii H99]
c35589_g1	PREDICTED: uncharacterized tRNA/rRNA methyltransferase slr0955 [Glycine max]
c35592_g1	hypothetical protein VOLCADRAFT_61396 [Volvox carteri f. nagariensis]
c35595_g1	PREDICTED: uncharacterized protein LOC104729037 isoform X3 [Camelina sativa]
c35597_g1	PREDICTED: very-long-chain (3R)-3-hydroxyacyl-CoA dehydratase PASTICCINO 2A [Brachypodium distachyon]
c35601_g1	60S acidic ribosomal protein P2 [Thielavia terrestris NRRL 8126]
c35603_g1	#N/A
c35604_g1	PREDICTED: pre-mRNA-splicing factor ATP-dependent RNA helicase PRP16 [Cucumis sativus]
c35608_g1	hypothetical protein EMIHUDRAFT_459590 [Emiliania huxleyi CCMP1516]
c35612_g1	PREDICTED: phospholipase A I isoform X1 [Vitis vinifera]
c35614_g1	#N/A
c35617_g2	PREDICTED: protein MKS1-like [Populus euphratica]
c35620_g1	hypothetical protein PV06_05934 [Exophiala oligosperma]
c35621_g1	AP2-associated kinase [Galdieria sulphuraria]
c35626_g1	MC2 [Petunia x hybrida]
c35632_g1	#N/A
c35645_g1	putative glycosyl transferase family GT77 cell wall biosynthesis [Chondrus crispus]
c35649_g1	PREDICTED: F-box/kelch-repeat protein SKIP6 [Vitis vinifera]
c35655_g1	#N/A
c35675_g1	PREDICTED: uncharacterized protein LOC103963959 [Pyrus x bretschneideri]
c35676_g1	hypothetical protein RMATCC62417_12635 [Rhizopus microsporus]
c35692_g2	#N/A
c35693_g1	PREDICTED: protein disulfide-isomerase LQY1, chloroplastic-like [Brassica napus]
c35700_g1	-
c35712_g1	hypothetical protein L915_03611 [Phytophthora parasitica]
c35715_g1	#N/A
c35722_g1	hypothetical protein THAOC_06995, partial [Thalassiosira oceanica]
c35731_g1	hypothetical protein Gasu_33550 [Galdieria sulphuraria]
c35737_g1	#N/A
c35745_g1	hypothetical protein GUITHDRAFT_114116 [Guillardia theta CCMP2712]
c35747_g1	#N/A
c35764_g1	-
c35765_g1	PREDICTED: DEAD-box ATP-dependent RNA helicase 1-like isoform X3 [Citrus sinensis]
c35787_g1	#N/A
c35787_g3	#N/A
c35799_g2	PREDICTED: tubulin alpha-3 chain [Vitis vinifera]
c357_g1	protein fucoxanthin chlorophyll a/c protein [Phaeodactylum tricornutum CCAP 1055/1]
c35802_g2	unnamed protein product [Chondrus crispus]
c35805_g1	hypothetical protein JCGZ_17816 [Jatropha curcas]
c35809_g1	#N/A
c35811_g1	#N/A
c35829_g1	PREDICTED: COP9 signalosome complex subunit 3-like [Daucus carota subsp. sativus]
c35835_g2	Putative SCY1 protein kinase [Rhizopus microsporus]
c35843_g1	hypothetical protein GPECTOR_119g397 [Gonium pectorale]
c35843_g2	unnamed protein product [Chondrus crispus]
c35858_g1	hypothetical protein MANES_13G139500 [Manihot esculenta]
c35876_g1	unnamed protein product [Chondrus crispus]
c35901_g2	PREDICTED: uncharacterized protein LOC104105749 isoform X1 [Nicotiana tomentosiformis]
c35907_g1	#N/A
c35913_g1	hypothetical protein EMIHUDRAFT_420425 [Emiliania huxleyi CCMP1516]
c35916_g1	ubiquitin-conjugating enzyme [Coprinopsis cinerea okayama7#130]
c35918_g1	PREDICTED: carboxymethylenebutenolidase homolog isoform X2 [Phoenix dactylifera]
c35929_g1	putative inactive purple acid phosphatase 29 [Triticum urartu]
c35935_g1	PREDICTED: potassium channel AKT1-like [Jatropha curcas]
c35944_g1	Glycosyl hydrolase family protein [Theobroma cacao]
c35968_g1	PREDICTED: probable amino acid permease 7 [Musa acuminata subsp. malaccensis]
c35984_g1	predicted protein [Thalassiosira pseudonana CCMP1335]
c35984_g3	#N/A
c35984_g4	#N/A
c35987_g1	hypothetical protein ACMD2_10292 [Ananas comosus]
c35994_g2	ubiquitin carboxyl-terminal hydrolase 2 [Coccidioides immitis RMSCC 2394]
c36004_g2	Ethanolamine-phosphate cytidylyltransferase [Zostera marina]
c36005_g1	urea carboxylase [Chlamydomonas reinhardtii]
c36010_g1	hypothetical protein SELMODRAFT_125456 [Selaginella moellendorffii]
c3601_g1	#N/A
c36026_g1	PREDICTED: glycine cleavage system H protein 3, mitochondrial [Camelina sativa]
c36027_g1	PREDICTED: histone deacetylase 9 [Gossypium arboreum]
c36042_g1	-
c36055_g1	unknown [Picea sitchensis]
c36059_g1	hypothetical protein Gasu_39560 [Galdieria sulphuraria]
c36072_g1	hypothetical protein SISSUDRAFT_1012818 [Sistotremastrum suecicum HHB10207 ss-3]
c36072_g3	PREDICTED: mutS protein homolog 1-like [Pyrus x bretschneideri]
c36074_g2	#N/A
c36077_g1	PREDICTED: SWI/SNF-related matrix-associated actin-dependent regulator of chromatin subfamily A-like protein 1 [Camelina sativa]
c36082_g1	hypothetical protein SELMODRAFT_414907 [Selaginella moellendorffii]
c36086_g3	PREDICTED: pentatricopeptide repeat-containing protein At1g80270, mitochondrial [Theobroma cacao]
c36090_g1	predicted protein [Thalassiosira pseudonana CCMP1335]
c36094_g1	hypothetical protein CPAR2_805300 [Candida parapsilosis]
c36095_g1	#N/A
c36097_g1	PREDICTED: putative chromatin-remodeling complex ATPase chain [Tarenaya hassleriana]
c36097_g2	chromatin-remodelling complex ATPase ISWI2 (ISS) [Ostreococcus tauri]
c36100_g1	glucosyltransferase [Fomitiporia mediterranea MF3/22]
c36102_g1	hypothetical protein PRUPE_ppa023705mg, partial [Prunus persica]
c36115_g1	predicted protein [Physcomitrella patens]
c36117_g1	hypothetical protein K432DRAFT_442969 [Lepidopterella palustris CBS 459.81]
c36121_g1	unnamed protein product [Chondrus crispus]
c36125_g1	PREDICTED: serine acetyltransferase 2-like isoform X1 [Eucalyptus grandis]
c36138_g1	hypothetical protein g.24982 [Auxenochlorella protothecoides]
c36150_g1	PREDICTED: V-type proton ATPase subunit D [Populus euphratica]
c36157_g1	PREDICTED: protein SGT1 homolog A-like isoform X2 [Brassica napus]
c36162_g1	similar to lysophospholipase II [Ectocarpus siliculosus]
c36165_g1	PREDICTED: phytochrome-associated serine/threonine-protein phosphatase 3-like [Solanum tuberosum]
c36166_g1	GIM3-like protein [Saccharomyces eubayanus]
c36174_g1	kynureninase [Colletotrichum fioriniae PJ7]
c36183_g2	esterase D [Zea mays]
c36195_g1	Putative arsenical pump-driving ATPase [Morus notabilis]
c36195_g2	ArsAB family transporter: arsenite [Coccomyxa subellipsoidea C-169]
c36201_g2	putative Serine/threonine protein kinase [Zostera marina]
c36202_g1	#N/A
c36206_g1	cytochrome c reductase ubiquinone-binding protein [Cyanidioschyzon merolae strain 10D]
c36210_g1	unnamed protein product [Chondrus crispus]
c36218_g1	hypothetical protein H257_09709 [Aphanomyces astaci]
c36231_g2	glucose-induced degradation complex subunit FYV10 [Rhizophagus irregularis DAOM 197198w]
c36235_g1	PREDICTED: protein BONZAI 1 isoform X2 [Amborella trichopoda]
c36244_g2	-
c36247_g1	hypothetical protein G647_09277 [Cladophialophora carrionii CBS 160.54]
c36250_g1	PREDICTED: F-box/LRR-repeat protein 14-like isoform X3 [Glycine max]
c36256_g1	unnamed protein product [Chondrus crispus]
c36260_g1	Methylthioribose-1-phosphate isomerase [Cajanus cajan]
c36265_g2	hypothetical protein PLEOSDRAFT_26645 [Pleurotus ostreatus PC15]
c36266_g2	Ubiquitin carboxyl-terminal hydrolase 5 [Auxenochlorella protothecoides]
c36274_g1	PREDICTED: spastin-like [Nicotiana tabacum]
c36274_g2	hypothetical protein AK830_g6850 [Neonectria ditissima]
c36276_g1	hypothetical protein CICLE_v10005415mg [Citrus clementina]
c36278_g1	#N/A
c36290_g1	unnamed protein product [Chondrus crispus]
c36300_g1	hypothetical protein Gasu_45960 [Galdieria sulphuraria]
c36313_g1	PREDICTED: mitogen-activated protein kinase 9-like isoform X4 [Cucumis sativus]
c36323_g2	PREDICTED: putative clathrin assembly protein At2g01600 isoform X1 [Elaeis guineensis]
c36325_g2	predicted protein [Physcomitrella patens]
c36328_g1	PREDICTED: ion channel CASTOR-like isoform X2 [Vitis vinifera]
c36331_g1	phosducin-like protein 3 [Blastocystis sp. ATCC 50177/Nand II]
c36333_g1	hypothetical protein EUTSA_v10005983mg [Eutrema salsugineum]
c36338_g1	-
c36351_g1	unknown protein [Oryza sativa Japonica Group]
c36360_g2	hypothetical protein Gasu_45680 [Galdieria sulphuraria]
c36370_g1	LOS4, partial [Pinellia ternata]
c36371_g1	hypothetical protein SELMODRAFT_151778 [Selaginella moellendorffii]
c36381_g1	translin [Coprinopsis cinerea okayama7#130]
c36384_g1	DNA damage response protein (Dap1), putative [Talaromyces stipitatus ATCC 10500]
c36393_g2	-
c36398_g3	PREDICTED: trihelix transcription factor GTL1-like [Vitis vinifera]
c36404_g1	unnamed protein product [Chondrus crispus]
c36414_g2	Serine/threonine protein kinase [Chondrus crispus]
c36418_g2	adenylate kinase [Lichtheimia corymbifera JMRC:FSU:9682]
c36423_g1	conserved hypothetical protein [Phytophthora infestans T30-4]
c36424_g1	-
c36425_g1	PREDICTED: exosome complex exonuclease RRP44 isoform X2 [Vigna radiata var. radiata]
c36441_g1	-
c36443_g1	PREDICTED: uncharacterized oxidoreductase C663.06c isoform X1 [Tarenaya hassleriana]
c36446_g2	unknown protein [Oryza sativa Japonica Group]
c36454_g1	unnamed protein product [Chondrus crispus]
c36454_g2	unnamed protein product [Chondrus crispus]
c36479_g1	#N/A
c36485_g1	hypothetical protein CYME_CMO026C [Cyanidioschyzon merolae strain 10D]
c36486_g1	arsenite methyltransferase [Nannochloropsis gaditana]
c36489_g1	glutathione synthetase [Mucor ambiguus]
c36500_g1	#N/A
c36511_g1	hypothetical protein AURANDRAFT_27962 [Aureococcus anophagefferens]
c36512_g1	hypothetical protein NGA_0702800 [Nannochloropsis gaditana CCMP526]
c36513_g1	PREDICTED: transformation/transcription domain-associated protein-like [Beta vulgaris subsp. vulgaris]
c36516_g1	hypothetical protein PFL1_03461 [Anthracocystis flocculosa PF-1]
c36529_g1	PREDICTED: 60S ribosomal protein L22-2-like [Tarenaya hassleriana]
c36544_g2	hypothetical protein PHYSODRAFT_471454 [Phytophthora sojae]
c36546_g1	archaeal ribosomal protein S17P [Aphanomyces astaci]
c36548_g1	hypothetical protein PDE_02488 [Penicillium oxalicum 114-2]
c36554_g1	PREDICTED: brefeldin A-inhibited guanine nucleotide-exchange protein 2-like [Gossypium hirsutum]
c36558_g1	-
c36563_g1	hypothetical protein GPECTOR_39g505 [Gonium pectorale]
c36569_g1	hypothetical protein L202_01726 [Cryptococcus amylolentus CBS 6039]
c36573_g1	hypothetical protein CICLE_v10004932mg [Citrus clementina]
c36581_g1	histidyl tRNA Synthetase [Oryza sativa Japonica Group]
c36582_g1	PREDICTED: pumilio homolog 24 [Nicotiana sylvestris]
c36591_g1	#N/A
c36599_g1	Putative protein, acetyl coenzyme A transporter [Komagataella phaffii GS115]
c36607_g1	methyltransferase type 11 [Nannochloropsis gaditana]
c36613_g1	hypothetical protein, variant [Aphanomyces astaci]
c36615_g1	#N/A
c36632_g2	hypothetical protein PHAVU_009G020800g [Phaseolus vulgaris]
c36634_g1	hypothetical protein SPRG_20215 [Saprolegnia parasitica CBS 223.65]
c36640_g1	#N/A
c36654_g1	unnamed protein product [Chondrus crispus]
c36661_g1	PREDICTED: coatomer subunit epsilon-1-like [Daucus carota subsp. sativus]
c36662_g1	PREDICTED: LOW QUALITY PROTEIN: ABC transporter I family member 10, chloroplastic [Vigna angularis]
c36678_g1	PREDICTED: serine/threonine-protein kinase tricorner-like [Vigna angularis]
c36678_g2	Strong similarity to gb|X71057 protein kinase from Nicotiana tabacum and contains PF|00069 eukaryotic protein kinase domain [Arabidopsis thaliana]
c36696_g1	Transducin family protein / WD-40 repeat family protein [Theobroma cacao]
c36705_g1	-
c36709_g1	hypothetical protein COCSUDRAFT_20812 [Coccomyxa subellipsoidea C-169]
c36713_g1	polyubiquitin [Lupinus albus]
c36716_g1	#N/A
c36723_g1	hypothetical protein VOLCADRAFT_121752 [Volvox carteri f. nagariensis]
c36730_g1	PREDICTED: V-type proton ATPase subunit C-like isoform X2 [Populus euphratica]
c36732_g1	predicted protein [Hordeum vulgare subsp. vulgare]
c36742_g2	hypothetical protein L916_09425 [Phytophthora parasitica]
c36742_g3	Eft1p [Rhizophagus irregularis DAOM 197198w]
c36745_g1	PREDICTED: uncharacterized protein LOC105040021 isoform X1 [Elaeis guineensis]
c36746_g1	Methionine aminopeptidase 1 [Rozella allomycis CSF55]
c36749_g1	uncharacterized protein [Arabidopsis thaliana]
c36749_g2	-
c36753_g1	PREDICTED: probable pectinesterase/pectinesterase inhibitor 12 [Vitis vinifera]
c36774_g1	#N/A
c36781_g1	Leucine-rich repeat receptor-like serine/threonine-protein kinase At1g17230 [Anthurium amnicola]
c36794_g1	-
c36794_g2	#N/A
c36798_g1	40s ribosomal protein s6 [Nannochloropsis gaditana]
c36808_g2	apyrase [Galdieria sulphuraria]
c36811_g1	#N/A
c36814_g1	hypothetical protein M422DRAFT_176485, partial [Sphaerobolus stellatus SS14]
c36822_g1	hypothetical protein GUITHDRAFT_132691 [Guillardia theta CCMP2712]
c36824_g1	-
c36827_g2	#N/A
c36836_g1	#N/A
c36839_g1	hypothetical protein AMAG_06632 [Allomyces macrogynus ATCC 38327]
c36855_g1	hypothetical protein SISNIDRAFT_428698 [Sistotremastrum niveocremeum HHB9708]
c36874_g1	PREDICTED: probable sugar phosphate/phosphate translocator At3g11320 [Phoenix dactylifera]
c36876_g1	unnamed protein product [Chondrus crispus]
c36887_g1	histidine biosynthesis trifunctional-protein [Xanthophyllomyces dendrorhous]
c36895_g1	PREDICTED: uncharacterized protein LOC107008545 [Solanum pennellii]
c36902_g1	putative galacturonosyltransferase 3, partial [Anthurium amnicola]
c36930_g1	PREDICTED: multiple RNA-binding domain-containing protein 1-like [Brassica napus]
c36934_g1	PREDICTED: ABC transporter F family member 3 [Jatropha curcas]
c36938_g2	-
c36950_g1	hypothetical protein PPTG_05210 [Phytophthora parasitica INRA-310]
c36958_g1	PREDICTED: uncharacterized protein LOC107406807 [Ziziphus jujuba]
c36959_g1	pre-mRNA-splicing factor SLU7 [Coprinopsis cinerea okayama7#130]
c36964_g1	unnamed protein product [Chondrus crispus]
c36972_g1	#N/A
c36979_g1	#N/A
c36986_g2	CCR4-NOT transcription complex subunit 4 [Komagataella phaffii CBS 7435]
c36987_g1	PREDICTED: uncharacterized protein LOC105034930 isoform X4 [Elaeis guineensis]
c36990_g1	hypothetical protein SORBIDRAFT_01g045200 [Sorghum bicolor]
c36995_g1	unnamed protein product [Chondrus crispus]
c37006_g1	unnamed protein product [Chondrus crispus]
c37014_g3	PREDICTED: ATP-dependent DNA helicase SRS2-like protein At4g25120 isoform X2 [Populus euphratica]
c37019_g1	elongation factor g mitochondrial [Ceraceosorus bombacis]
c37020_g1	PREDICTED: leucine--tRNA ligase, cytoplasmic-like isoform X2 [Beta vulgaris subsp. vulgaris]
c37023_g1	ARM repeat-containing protein [Conidiobolus coronatus NRRL 28638]
c37023_g2	#N/A
c37026_g1	#N/A
c37026_g2	unnamed protein product [Chondrus crispus]
c37028_g1	hypothetical protein CISIN_1g005637mg [Citrus sinensis]
c37034_g1	hypothetical protein EMIHUDRAFT_201154 [Emiliania huxleyi CCMP1516]
c37036_g1	TPA: hypothetical protein ZEAMMB73_171548 [Zea mays]
c37042_g1	PREDICTED: THUMP domain-containing protein 1 homolog [Sesamum indicum]
c37049_g1	hypothetical protein B456_009G024100 [Gossypium raimondii]
c37052_g1	hypothetical protein H310_03219 [Aphanomyces invadans]
c37056_g1	PREDICTED: RNA-binding protein BRN1-like isoform X1 [Gossypium hirsutum]
c37063_g1	hypothetical protein MANES_09G102700 [Manihot esculenta]
c37065_g1	#N/A
c37072_g1	-
c37074_g1	hypothetical protein H257_13520 [Aphanomyces astaci]
c37086_g1	PREDICTED: uncharacterized protein LOC103973523 isoform X1 [Musa acuminata subsp. malaccensis]
c37088_g2	PREDICTED: CLIP-associated protein isoform X1 [Nelumbo nucifera]
c37091_g1	-
c37099_g1	PREDICTED: UDP-galactose/UDP-glucose transporter 5B [Malus domestica]
c37112_g1	hypothetical protein AURANDRAFT_72012 [Aureococcus anophagefferens]
c37122_g1	hypothetical protein F443_22971, partial [Phytophthora parasitica P1569]
c37124_g1	Proline--tRNA ligase, central part [Ectocarpus siliculosus]
c37125_g1	PREDICTED: protein unc-50 homolog [Solanum tuberosum]
c37131_g1	OSIGBa0153E02-OSIGBa0093I20.13 [Oryza sativa Indica Group]
c37132_g2	PREDICTED: zinc finger CCCH domain-containing protein 53-like isoform X2 [Elaeis guineensis]
c37136_g1	#N/A
c37157_g1	#N/A
c37160_g1	dihydroorotate dehydrogenase (fumarate) [Phytophthora parasitica INRA-310]
c37167_g1	hypothetical protein ZOSMA_3G01850 [Zostera marina]
c37186_g1	#N/A
c37192_g1	#N/A
c37204_g1	hypothetical protein PGTG_15835 [Puccinia graminis f. sp. tritici CRL 75-36-700-3]
c37213_g1	hypothetical protein BDEG_22668 [Batrachochytrium dendrobatidis JEL423]
c37222_g1	hypothetical protein SCHCODRAFT_81942 [Schizophyllum commune H4-8]
c37236_g1	EF hand domain-containing protein [Trichophyton rubrum CBS 118892]
c37245_g1	hypothetical protein PAXRUDRAFT_276201 [Paxillus rubicundulus Ve08.2h10]
c37248_g1	-
c37249_g1	#N/A
c37249_g2	conserved unknown protein [Ectocarpus siliculosus]
c37251_g2	hypothetical protein MANES_06G015100 [Manihot esculenta]
c37265_g1	hypothetical protein MANES_09G045200 [Manihot esculenta]
c37271_g1	hypothetical protein THAOC_05885 [Thalassiosira oceanica]
c37275_g1	hypothetical protein PRUPE_ppa013044mg [Prunus persica]
c37276_g1	At1g78070/F28K19_28 [Arabidopsis lyrata subsp. lyrata]
c37280_g1	hypothetical protein AXG93_59s1300 [Marchantia polymorpha subsp. polymorpha]
c37289_g1	#N/A
c37293_g1	PREDICTED: protein MEI2-like 4 isoform X1 [Phoenix dactylifera]
c37311_g1	#N/A
c37316_g1	#N/A
c37319_g1	PREDICTED: translation factor GUF1 homolog, chloroplastic-like [Citrus sinensis]
c37327_g1	#N/A
c37352_g1	-
c37364_g1	hypothetical protein LR48_Vigan02g222400 [Vigna angularis]
c37372_g1	CHK2 DNA damage checkpoint kinase [Guillardia theta CCMP2712]
c37374_g1	hypothetical protein M427DRAFT_29082 [Gonapodya prolifera JEL478]
c37379_g1	hypothetical protein CALCODRAFT_441411 [Calocera cornea HHB12733]
c37386_g1	hypothetical protein CHLNCDRAFT_136814 [Chlorella variabilis]
c37388_g1	#N/A
c37392_g1	PREDICTED: caffeoylshikimate esterase-like [Brassica napus]
c37396_g1	#N/A
c37399_g1	SNW domain-containing 1 [Gossypium arboreum]
c37401_g2	#N/A
c37404_g1	pre-60S factor REI1 [Cryptococcus gattii EJB2]
c37405_g1	#N/A
c37410_g1	putative Ufm1-specific protease [Auxenochlorella protothecoides]
c37424_g1	PREDICTED: conserved oligomeric Golgi complex subunit 4-like [Camelina sativa]
c37425_g2	hypothetical protein H257_06276 [Aphanomyces astaci]
c37430_g1	#N/A
c37439_g1	#N/A
c37442_g1	#N/A
c37443_g1	phytochrome A specific signal transduction component family protein [Populus trichocarpa]
c37452_g1	pyrophosphate--fructose 6-phosphate 1-phosphotransferase subunit alpha [Solanum tuberosum]
c37452_g2	PREDICTED: pyrophosphate--fructose 6-phosphate 1-phosphotransferase subunit alpha {ECO:0000255|HAMAP-Rule:MF_03185}-like [Musa acuminata subsp. malaccensis]
c37453_g1	#N/A
c37455_g1	prefoldin subunit 6 [Obba rivulosa]
c37460_g1	hypothetical protein MANES_16G105700 [Manihot esculenta]
c37461_g1	PREDICTED: cytochrome c [Gossypium raimondii]
c37468_g1	#N/A
c37472_g1	ribulose- -bisphosphate carboxylase oxygenase small subunit n-methyltransferase i [Nannochloropsis gaditana]
c37473_g1	Nucleotide-diphospho-sugar transferase containing protein [Klebsormidium flaccidum]
c37476_g2	#N/A
c3747_g1	hypothetical protein TRIUR3_27451 [Triticum urartu]
c37488_g1	#N/A
c37492_g1	#N/A
c37499_g1	#N/A
c37499_g2	hypothetical protein AURANDRAFT_19894 [Aureococcus anophagefferens]
c37500_g1	unknown [Picea sitchensis]
c37503_g1	-
c37504_g2	predicted protein [Phaeodactylum tricornutum CCAP 1055/1]
c37507_g2	predicted protein [Ostreococcus lucimarinus CCE9901]
c37507_g3	Oxysterol-binding protein 9 [Auxenochlorella protothecoides]
c37510_g1	pteridine transporter, putative (ISS) [Ostreococcus tauri]
c37513_g1	hypothetical protein THAR02_10005 [Trichoderma harzianum]
c37514_g1	#N/A
c37516_g1	hypothetical protein PRUPE_ppa013661mg [Prunus persica]
c37517_g1	PREDICTED: probable xyloglucan endotransglucosylase/hydrolase protein 23 [Jatropha curcas]
c37529_g1	PREDICTED: thylakoid lumenal 15.0 kDa protein 2, chloroplastic [Gossypium arboreum]
c37533_g2	PREDICTED: uncharacterized aarF domain-containing protein kinase 1-like [Setaria italica]
c37534_g1	26S proteasome regulatory subunit N5 [Mucor circinelloides f. circinelloides 1006PhL]
c37553_g1	#N/A
c37557_g1	cytochrome c biogenesis protein, putative, Ccb2 [Galdieria sulphuraria]
c37570_g1	Dopey and related predicted leucine zipper transcription factors [Xanthophyllomyces dendrorhous]
c37571_g1	#N/A
c37581_g1	PREDICTED: fumarate hydratase 1, mitochondrial [Populus euphratica]
c37591_g1	peptide deformylase [Micromonas pusilla CCMP1545]
c37595_g1	hypothetical protein SELMODRAFT_105551, partial [Selaginella moellendorffii]
c37611_g1	unnamed protein product [Chondrus crispus]
c37617_g1	PREDICTED: chaperone protein dnaJ 1, mitochondrial isoform X3 [Gossypium arboreum]
c37618_g4	unnamed protein product [Chondrus crispus]
c37622_g1	PREDICTED: 60S ribosomal protein L23a [Vitis vinifera]
c37626_g1	PREDICTED: E3 SUMO-protein ligase SIZ1 [Erythranthe guttata]
c37632_g1	hypothetical protein F443_17611 [Phytophthora parasitica P1569]
c37639_g1	hypothetical protein THAOC_20249 [Thalassiosira oceanica]
c37639_g2	hypothetical protein AURANDRAFT_10572, partial [Aureococcus anophagefferens]
c37640_g1	-
c37641_g1	-
c37649_g1	#N/A
c37650_g1	unnamed protein product [Chondrus crispus]
c37660_g1	PREDICTED: extracellular ribonuclease LE-like [Elaeis guineensis]
c37661_g1	hypothetical protein CYME_CMP188C [Cyanidioschyzon merolae strain 10D]
c37661_g3	predicted protein [Bathycoccus prasinos]
c37664_g1	hypothetical protein PPTG_07241 [Phytophthora parasitica INRA-310]
c37670_g1	unnamed protein product [Vitis vinifera]
c37671_g1	PREDICTED: probable 1-acyl-sn-glycerol-3-phosphate acyltransferase 5 [Nicotiana sylvestris]
c37675_g1	-
c37678_g1	hypothetical protein G7K_1134-t1 [Saitoella complicata NRRL Y-17804]
c37684_g1	PREDICTED: ubiquitin-NEDD8-like protein RUB2 [Zea mays]
c37685_g1	S-(hydroxymethyl)glutathione dehydrogenase [Coccidioides immitis RS]
c37693_g2	methylglyoxal synthase [Monoraphidium neglectum]
c37703_g2	#N/A
c37705_g1	#N/A
c37706_g1	-
c37718_g1	26S proteasome regulatory complex, subunit RPN3 [Guillardia theta CCMP2712]
c37720_g1	Isoleucyl-tRNA Synthetase [Ectocarpus siliculosus]
c37726_g1	#N/A
c37727_g1	PREDICTED: uncharacterized protein C20orf24 homolog [Phoenix dactylifera]
c37735_g1	PREDICTED: DNA-(apurinic or apyrimidinic site) lyase, chloroplastic-like isoform X1 [Glycine max]
c37741_g1	conserved hypothetical protein [Mucor ambiguus]
c37746_g1	ATP-dependent zinc metalloprotease FtsH, partial [Anthurium amnicola]
c37752_g1	#N/A
c37755_g1	hypothetical protein EMIHUDRAFT_424731 [Emiliania huxleyi CCMP1516]
c37767_g2	PREDICTED: serine/threonine-protein kinase Nek2 [Jatropha curcas]
c37770_g1	unnamed protein product [Chondrus crispus]
c37771_g1	unnamed protein product [Chondrus crispus]
c37771_g2	Protein LTV1 OS=Schizosaccharomyces pombe (strain 972 / ATCC 24843) GN=ltv1 PE=1 SV=1 [Rhizoctonia solani AG-1 IB]
c37775_g1	Ornithine aminotransferase, mitochondrial [Auxenochlorella protothecoides]
c37777_g1	putative DnaJ protein [Oryza sativa Japonica Group]
c37782_g1	hypothetical protein PHYBLDRAFT_155096 [Phycomyces blakesleeanus NRRL 1555(-)]
c37786_g1	hypothetical protein PILCRDRAFT_771636 [Piloderma croceum F 1598]
c37794_g1	-
c37796_g1	unnamed protein product [Chondrus crispus]
c37808_g1	Vacuolar import/degradation, Vid27-related domain-containing protein [Rozella allomycis CSF55]
c37809_g1	PREDICTED: Niemann-Pick C1 protein [Solanum pennellii]
c37810_g1	hypothetical protein AXG93_1467s1200 [Marchantia polymorpha subsp. polymorpha]
c37812_g2	#N/A
c37817_g1	hypothetical protein AMAG_16303 [Allomyces macrogynus ATCC 38327]
c37822_g1	hypothetical protein AXG93_3846s1010 [Marchantia polymorpha subsp. polymorpha]
c37828_g1	#N/A
c37832_g1	#N/A
c37841_g1	#N/A
c37844_g1	hypothetical protein MANES_01G141100 [Manihot esculenta]
c37854_g2	hypothetical protein MANES_15G021700 [Manihot esculenta]
c37855_g2	glyceraldehyde-3-phosphate dehydrogenase [Lingulodinium polyedrum]
c37871_g1	PREDICTED: uncharacterized protein LOC108468488 [Gossypium arboreum]
c37876_g2	predicted protein [Phaeodactylum tricornutum CCAP 1055/1]
c37877_g1	Possible translation initiation factor eIF4, subunit H [Chondrus crispus]
c37879_g3	PREDICTED: UDP-N-acetylglucosamine--dolichyl-phosphate N-acetylglucosaminephosphotransferase-like [Camelina sativa]
c37880_g1	#N/A
c37896_g2	#N/A
[truncated: 1,549 more rows]
