# Supplementary material for: Which Genes in a Typical Intertidal Seagrass (Zostera japonica) Indicate Copper-, Lead-, and Cadmium Pollution?
Source: Front Plant Sci. 2018 Oct 24;9:1545. doi: 10.3389/fpls.2018.01545 (PMC6207952; doi:10.3389/fpls.2018.01545)
Supplement: Supplementary file 4 [file Data_Sheet_3.xls]

	NRע��
c10160_g1	Uncharacterized protein TCM_016565 [Theobroma cacao]
c10208_g1	PREDICTED: uncharacterized protein LOC100217036 isoform X1 [Zea mays]
c10210_g1	#N/A
c10230_g1	PREDICTED: probable methyltransferase PMT2 isoform X1 [Elaeis guineensis]
c10235_g1	PREDICTED: vesicle transport protein SFT2B [Musa acuminata subsp. malaccensis]
c10251_g1	PREDICTED: uncharacterized protein LOC104240205 [Nicotiana sylvestris]
c10291_g1	PREDICTED: prolyl endopeptidase-like [Nelumbo nucifera]
c10308_g1	Aldehyde dehydrogenase [Gossypium arboreum]
c10468_g1	PREDICTED: probable enoyl-CoA hydratase 1, peroxisomal [Ziziphus jujuba]
c10519_g1	hypothetical protein LR48_Vigan10g106100 [Vigna angularis]
c10521_g1	PREDICTED: uncharacterized protein LOC103979452 [Musa acuminata subsp. malaccensis]
c10532_g1	hypothetical protein PHAVU_002G197500g [Phaseolus vulgaris]
c1061_g1	hypothetical protein MANES_11G162000 [Manihot esculenta]
c10626_g1	PREDICTED: xylosyltransferase 1-like [Setaria italica]
c10754_g1	PREDICTED: uncharacterized protein LOC103716892 [Phoenix dactylifera]
c10765_g1	PREDICTED: uncharacterized protein LOC107009034 isoform X1 [Solanum pennellii]
c11005_g1	tempranillo [Olea europaea]
c11191_g1	alpha-1,4-glucan-protein synthase [Elaeis guineensis]
c11204_g1	PREDICTED: U-box domain-containing protein 35-like [Ziziphus jujuba]
c1138_g1	PREDICTED: dnaJ protein ERDJ3B [Glycine max]
c11403_g1	#N/A
c1168_g1	PREDICTED: uncharacterized protein LOC104432531 [Eucalyptus grandis]
c11763_g1	PREDICTED: putative RING-H2 finger protein ATL69 [Nelumbo nucifera]
c11813_g1	#N/A
c12496_g1	predicted protein [Hordeum vulgare subsp. vulgare]
c12562_g1	PREDICTED: pre-mRNA-splicing factor CWC22 homolog [Arachis duranensis]
c12630_g1	PREDICTED: protein GrpE [Gossypium hirsutum]
c12793_g1	hypothetical protein SORBIDRAFT_01g022150 [Sorghum bicolor]
c13009_g1	PREDICTED: switch-associated protein 70 isoform X3 [Ziziphus jujuba]
c13291_g1	PREDICTED: actin-related protein 5 isoform X1 [Jatropha curcas]
c13362_g1	#N/A
c13412_g1	PREDICTED: abscisic acid receptor PYL8 [Malus domestica]
c13810_g1	#N/A
c1381_g1	Os04g0613200 [Oryza sativa Japonica Group]
c14414_g1	PREDICTED: mitochondrial arginine transporter BAC2 isoform X1 [Theobroma cacao]
c14452_g1	PREDICTED: uncharacterized protein LOC101255713 [Solanum lycopersicum]
c14476_g1	Strong similarity to gb|AF039376 Evelknievel retrotransposon polyprotein from Arabidopsis arenosa [Arabidopsis thaliana]
c14517_g1	hypothetical protein CISIN_1g005338mg [Citrus sinensis]
c14542_g1	hypothetical protein CISIN_1g036415mg [Citrus sinensis]
c14573_g1	PREDICTED: profilin [Beta vulgaris subsp. vulgaris]
c14594_g1	Galactose mutarotase-like superfamily protein isoform 1 [Theobroma cacao]
c14597_g1	PREDICTED: uncharacterized protein LOC103997408 [Musa acuminata subsp. malaccensis]
c14602_g1	PREDICTED: ABC transporter G family member 35-like isoform X2 [Gossypium hirsutum]
c14602_g2	Pleiotropic drug resistance protein 12 [Zostera marina]
c14611_g1	PREDICTED: calnexin homolog [Vitis vinifera]
c14611_g2	PREDICTED: calnexin homolog [Nelumbo nucifera]
c14682_g1	hypothetical protein F383_02761 [Gossypium arboreum]
c14743_g1	PREDICTED: guanosine nucleotide diphosphate dissociation inhibitor 2 [Populus euphratica]
c14776_g1	PREDICTED: vacuolar amino acid transporter 1-like [Populus euphratica]
c14898_g1	#N/A
c14917_g1	PREDICTED: conserved oligomeric Golgi complex subunit 3 [Prunus mume]
c16193_g1	PREDICTED: syntaxin-71-like [Malus domestica]
c16224_g1	PREDICTED: ubiquitin carboxyl-terminal hydrolase 6 [Theobroma cacao]
c16334_g1	PREDICTED: serine carboxypeptidase-like isoform X2 [Gossypium hirsutum]
c16867_g1	PREDICTED: uncharacterized protein LOC100250578 isoform X3 [Vitis vinifera]
c17331_g1	PREDICTED: EGF domain-specific O-linked N-acetylglucosamine transferase-like [Citrus sinensis]
c17369_g1	PREDICTED: uncharacterized protein LOC104456191 [Eucalyptus grandis]
c17420_g1	Calcium uniporter protein, mitochondrial, partial [Anthurium amnicola]
c17431_g1	hypothetical protein PRUPE_ppa026107mg, partial [Prunus persica]
c17459_g1	PREDICTED: serpin-ZX-like [Jatropha curcas]
c17479_g1	PREDICTED: zinc finger protein NUTCRACKER-like [Phoenix dactylifera]
c17498_g1	Nuclear export mediator factor Nemf [Gossypium arboreum]
c17702_g1	PREDICTED: ubiquitin domain-containing protein DSK2a-like isoform X2 [Nelumbo nucifera]
c17712_g1	hypothetical protein MANES_16G002900 [Manihot esculenta]
c17935_g1	PREDICTED: callose synthase 9 [Arachis duranensis]
c17937_g1	PREDICTED: palmitoyl-monogalactosyldiacylglycerol delta-7 desaturase, chloroplastic [Theobroma cacao]
c17953_g1	PREDICTED: mitogen-activated protein kinase kinase 5-like [Elaeis guineensis]
c17984_g1	-
c17994_g1	PREDICTED: probable ADP-ribosylation factor GTPase-activating protein AGD14 [Phoenix dactylifera]
c18058_g1	predicted protein [Hordeum vulgare subsp. vulgare]
c18062_g1	PREDICTED: protein FAF-like, chloroplastic [Elaeis guineensis]
c18065_g1	hypothetical protein MANES_14G071000 [Manihot esculenta]
c18073_g1	PREDICTED: uncharacterized protein LOC103952919 [Pyrus x bretschneideri]
c180_g1	hypothetical protein OsI_26017 [Oryza sativa Indica Group]
c18100_g1	hypothetical protein CICLE_v10002148mg [Citrus clementina]
c18141_g2	hypothetical protein PRUPE_ppa018240mg [Prunus persica]
c18627_g1	PREDICTED: uncharacterized protein LOC104879936 isoform X2 [Vitis vinifera]
c1881_g1	PREDICTED: AMSH-like ubiquitin thioesterase 1 [Vitis vinifera]
c18855_g1	PREDICTED: protein NUCLEAR FUSION DEFECTIVE 4-like isoform X1 [Fragaria vesca subsp. vesca]
c18880_g1	PREDICTED: protein SAND-like isoform X2 [Glycine max]
c18920_g1	PREDICTED: protein LURP-one-related 7 [Vitis vinifera]
c18934_g1	putative inactive purple acid phosphatase 2, partial [Anthurium amnicola]
c19064_g1	hypothetical protein MANES_10G028700 [Manihot esculenta]
c19146_g1	PREDICTED: vacuolar protein-sorting-associated protein 37 homolog 1 [Nicotiana sylvestris]
c19176_g1	UPF0481 protein [Ananas comosus]
c19176_g2	PREDICTED: putative UPF0481 protein At3g02645 [Sesamum indicum]
c19197_g1	PREDICTED: uncharacterized protein LOC107432961 [Ziziphus jujuba]
c19270_g1	PREDICTED: vacuolar protein sorting-associated protein 32 homolog 2 [Solanum lycopersicum]
c19544_g1	PREDICTED: UDP-galactose/UDP-glucose transporter 3-like [Brassica rapa]
c19581_g1	Protein MOTHER of FT and TF 1, partial [Anthurium amnicola]
c1964_g1	PREDICTED: protein transport protein SEC23-like [Musa acuminata subsp. malaccensis]
c19774_g1	PREDICTED: villin-4 [Amborella trichopoda]
c19779_g1	PREDICTED: serine/threonine-protein phosphatase PP1 isozyme 3 [Phoenix dactylifera]
c19942_g1	Putative sodium-coupled neutral amino acid transporter 6 [Glycine soja]
c20024_g1	PREDICTED: ubiquitin carboxyl-terminal hydrolase 9 [Vitis vinifera]
c20156_g1	#N/A
c20166_g1	hypothetical protein TRIUR3_13373 [Triticum urartu]
c20208_g1	#N/A
c20273_g1	PREDICTED: phosphoinositide phosphatase SAC3-like [Gossypium arboreum]
c20309_g1	RecName: Full=S-adenosylmethionine synthase 2; Short=AdoMet synthase 2; AltName: Full=Methionine adenosyltransferase 2; Short=MAT 2
c20322_g2	PREDICTED: ferredoxin-1 [Gossypium arboreum]
c20370_g1	hypothetical protein POPTR_0008s06470g [Populus trichocarpa]
c20374_g1	multidrug resistance pump, putative [Ricinus communis]
c20450_g1	hypothetical protein POPTR_0002s07410g [Populus trichocarpa]
c20520_g1	PREDICTED: septum-promoting GTP-binding protein 1-like [Phoenix dactylifera]
c20521_g1	Pentatricopeptide repeat superfamily protein isoform 1 [Theobroma cacao]
c20531_g1	ATP synthase protein I-related protein, partial [Cinnamomum camphora]
c20628_g1	hypothetical protein MIMGU_mgv1a004504mg [Erythranthe guttata]
c20650_g1	PREDICTED: plastidial pyruvate kinase 2 [Theobroma cacao]
c20650_g2	Plastidial pyruvate kinase 2 [Anthurium amnicola]
c20819_g1	PREDICTED: cell division cycle protein 48 homolog [Elaeis guineensis]
c20836_g1	PREDICTED: probable mitochondrial chaperone BCS1-B [Eucalyptus grandis]
c20848_g1	-
c20849_g1	PREDICTED: calcium-transporting ATPase 1, endoplasmic reticulum-type-like [Musa acuminata subsp. malaccensis]
c21152_g1	PREDICTED: cleavage stimulating factor 64 isoform X3 [Elaeis guineensis]
c21251_g1	PREDICTED: ADP-ribosylation factor-related protein 1 [Fragaria vesca subsp. vesca]
c21279_g1	PREDICTED: AAA-ATPase At5g57480-like [Arachis ipaensis]
c21283_g1	Branched-chain alpha-keto acid decarboxylase E1 beta subunit, BETA1 isoform 1 [Theobroma cacao]
c21290_g1	B0403H10-OSIGBa0105A11.13 [Oryza sativa Indica Group]
c21313_g1	unknown [Glycine max]
c21328_g2	PREDICTED: transcription factor MYC2-like [Phoenix dactylifera]
c21337_g1	PREDICTED: probable receptor-like protein kinase At5g47070 [Phoenix dactylifera]
c21352_g1	hypothetical protein F775_08065 [Aegilops tauschii]
c21376_g1	#N/A
c21377_g1	uncharacterized protein LOC100273218 precursor [Zea mays]
c21448_g2	PREDICTED: uncharacterized protein LOC105638006 [Jatropha curcas]
c21493_g1	PREDICTED: probable inactive shikimate kinase like 2, chloroplastic [Fragaria vesca subsp. vesca]
c21603_g1	NB-ARC domain-containing disease resistance protein [Zostera marina]
c21630_g1	PREDICTED: auxilin-related protein 2-like [Oryza brachyantha]
c21630_g2	Auxilin-related protein 1 [Ananas comosus]
c2170_g1	PREDICTED: probable transcription factor GLK1 [Ziziphus jujuba]
c21729_g1	hypothetical protein MANES_18G028900 [Manihot esculenta]
c21744_g1	hypothetical protein JCGZ_19587 [Jatropha curcas]
c21780_g1	PREDICTED: transcription repressor KAN1-like isoform X4 [Gossypium hirsutum]
c21780_g2	-
c21797_g1	RecName: Full=Ferredoxin--NADP reductase, embryo isozyme, chloroplastic; Short=FNR; Flags: Precursor
c21836_g1	PREDICTED: heme oxygenase 1, chloroplastic [Ziziphus jujuba]
c21896_g2	RecName: Full=Probable V-type proton ATPase subunit H; Short=V-ATPase subunit H; AltName: Full=Vacuolar proton pump subunit H
c21921_g1	PREDICTED: sphingosine kinase 1-like isoform X1 [Fragaria vesca subsp. vesca]
c21981_g1	PREDICTED: mediator of RNA polymerase II transcription subunit 25 isoform X3 [Citrus sinensis]
c22000_g1	hypothetical protein CICLE_v10031492mg [Citrus clementina]
c22054_g1	hypothetical protein CISIN_1g022480mg [Citrus sinensis]
c22070_g1	PREDICTED: transcription elongation factor SPT6 [Prunus mume]
c22097_g1	PREDICTED: cyclin-T1-4-like [Gossypium hirsutum]
c22134_g1	PREDICTED: protein LOW PSII ACCUMULATION 1, chloroplastic [Nicotiana sylvestris]
c22212_g1	PREDICTED: SUN domain-containing protein 2-like isoform X1 [Malus domestica]
c22315_g1	hypothetical protein PRUPE_ppa011751mg [Prunus persica]
c22370_g1	PREDICTED: omega-hydroxypalmitate O-feruloyl transferase-like [Beta vulgaris subsp. vulgaris]
c22377_g1	ferrochelatase [Medicago truncatula]
c22389_g1	PREDICTED: protein NRT1/ PTR FAMILY 4.6-like isoform X1 [Setaria italica]
c22484_g1	probable carboxylesterase 11 [Arabidopsis thaliana]
c22672_g1	Serine/threonine-protein kinase ASK1, putative [Ricinus communis]
c22709_g1	hypothetical protein MANES_11G160400 [Manihot esculenta]
c22762_g1	#N/A
c22762_g2	RecName: Full=NAC domain-containing protein 68; Short=ONAC068
c22778_g1	Os12g0139500 [Oryza sativa Japonica Group]
c22826_g1	PREDICTED: CBL-interacting serine/threonine-protein kinase 8 [Erythranthe guttata]
c22936_g2	PREDICTED: UMP-CMP kinase 3-like isoform X2 [Camelina sativa]
c22955_g1	PREDICTED: ubiquitin-fold modifier-conjugating enzyme 1-like [Citrus sinensis]
c22956_g1	#N/A
c23046_g1	PREDICTED: target of Myb protein 1 [Solanum lycopersicum]
c23174_g1	PREDICTED: transport inhibitor response 1-like protein Os11g0515500 [Brachypodium distachyon]
c23226_g1	hypothetical protein OsI_09382 [Oryza sativa Indica Group]
c23352_g1	PREDICTED: homeobox-leucine zipper protein HAT3-like [Tarenaya hassleriana]
c23364_g1	PREDICTED: kinesin-1-like protein PSS1 isoform X2 [Sesamum indicum]
c23394_g1	PREDICTED: probable galacturonosyltransferase 11-like [Citrus sinensis]
c23463_g1	PREDICTED: probable BOI-related E3 ubiquitin-protein ligase 2 [Musa acuminata subsp. malaccensis]
c23546_g1	PREDICTED: protein TRI1 [Amborella trichopoda]
c23657_g1	asparagine synthase-related protein [Elaeis guineensis]
c23736_g1	PREDICTED: CBS domain-containing protein CBSCBSPB3-like [Eucalyptus grandis]
c23833_g1	PREDICTED: protein ENHANCED DISEASE RESISTANCE 2-like isoform X2 [Amborella trichopoda]
c23836_g1	PREDICTED: uncharacterized protein LOC104246293 isoform X1 [Nicotiana sylvestris]
c23912_g1	multiprotein bridging factor 1 [Vitis pseudoreticulata]
c23913_g1	Alpha-expansin 1 precursor, putative [Ricinus communis]
c23935_g1	PREDICTED: tubulin-folding cofactor B-like isoform X1 [Elaeis guineensis]
c23964_g1	PREDICTED: uncharacterized protein LOC103990298 [Musa acuminata subsp. malaccensis]
c24013_g1	PREDICTED: uncharacterized protein LOC103980404 isoform X1 [Musa acuminata subsp. malaccensis]
c24076_g2	unnamed protein product [Vitis vinifera]
c24082_g1	PREDICTED: annexin D1-like [Phoenix dactylifera]
c24094_g1	hypothetical protein CISIN_1g001917mg [Citrus sinensis]
c24190_g1	PREDICTED: probable ADP-ribosylation factor GTPase-activating protein AGD8 [Ziziphus jujuba]
c24232_g2	PREDICTED: 14 kDa proline-rich protein DC2.15-like [Sesamum indicum]
c24252_g1	PREDICTED: probable serine/threonine-protein kinase At4g35230 [Malus domestica]
c24306_g1	PREDICTED: AIG2-like protein [Malus domestica]
c24317_g1	PREDICTED: pachytene checkpoint protein 2 homolog isoform X1 [Vitis vinifera]
c24467_g1	PREDICTED: 21 kDa protein [Theobroma cacao]
c24575_g1	PREDICTED: arginase 1, mitochondrial [Daucus carota subsp. sativus]
c24773_g1	#N/A
c24836_g1	Putative proline-rich receptor-like protein kinase PERK11 [Glycine soja]
c24875_g1	O-acetylserine (thiol) lyase [Medicago truncatula]
c24892_g1	hypothetical protein JCGZ_01511 [Jatropha curcas]
c24911_g1	Outer envelope 61, chloroplastic -like protein [Gossypium arboreum]
c24916_g2	PREDICTED: LOW QUALITY PROTEIN: uncharacterized protein LOC105050104 [Elaeis guineensis]
c24916_g3	PREDICTED: uncharacterized protein LOC103990557 [Musa acuminata subsp. malaccensis]
c24942_g1	hypothetical protein ACMD2_05665 [Ananas comosus]
c25023_g1	PREDICTED: plastidal glycolate/glycerate translocator 1, chloroplastic-like [Solanum tuberosum]
c25143_g2	PREDICTED: cytochrome P450 78A9 [Jatropha curcas]
c25149_g1	PREDICTED: uncharacterized protein LOC103430283 [Malus domestica]
c25170_g1	PREDICTED: probable serine/threonine-protein kinase DDB_G0291350 [Phoenix dactylifera]
c25185_g1	Cyclin-dependent kinase F-4 [Anthurium amnicola]
c25283_g1	PREDICTED: GATA transcription factor 17-like [Capsicum annuum]
c25344_g2	PREDICTED: monogalactosyldiacylglycerol synthase, chloroplastic [Theobroma cacao]
c2539_g1	ATPase, V0 complex, subunit e1/e2 [Cynara cardunculus var. scolymus]
c25419_g1	PREDICTED: zinc finger CCCH domain-containing protein 17-like [Populus euphratica]
c25424_g1	PREDICTED: sulfate transporter 2.1 [Musa acuminata subsp. malaccensis]
c25433_g1	PREDICTED: probable protein phosphatase 2C 55 isoform X2 [Vitis vinifera]
c25531_g1	Peptidyl-prolyl cis-trans isomerase CYP21-3, mitochondrial [Anthurium amnicola]
c25549_g1	PREDICTED: serine carboxypeptidase-like 33 isoform X1 [Elaeis guineensis]
c2554_g1	PREDICTED: pectinesterase 2-like [Nicotiana tabacum]
c25583_g2	#N/A
c25664_g1	PREDICTED: plant UBX domain-containing protein 1-like [Glycine max]
c25747_g1	PREDICTED: uncharacterized protein LOC103651366 isoform X1 [Zea mays]
c25751_g1	#N/A
c25774_g2	PREDICTED: transcription termination factor 3, mitochondrial-like, partial [Ziziphus jujuba]
c25784_g1	#N/A
c25800_g1	PREDICTED: translation factor GUF1 homolog, chloroplastic [Musa acuminata subsp. malaccensis]
c25842_g1	ribosomal protein L22 (chloroplast) [Elodea canadensis]
c25844_g1	PREDICTED: uncharacterized protein LOC103336946 [Prunus mume]
c25894_g1	PREDICTED: dof zinc finger protein DOF5.4 [Prunus mume]
c25905_g1	PREDICTED: dnaJ homolog subfamily C GRV2 [Musa acuminata subsp. malaccensis]
c25927_g1	hypothetical protein SORBIDRAFT_04g009630 [Sorghum bicolor]
c25949_g1	hypothetical protein SORBIDRAFT_04g010370 [Sorghum bicolor]
c25965_g1	Myb/SANT-like DNA-binding domain protein [Medicago truncatula]
c26049_g1	PREDICTED: casein kinase I [Jatropha curcas]
c26075_g2	PREDICTED: trihelix transcription factor GT-3b isoform X1 [Camelina sativa]
c26085_g1	PREDICTED: uncharacterized protein LOC105646431 [Jatropha curcas]
c26096_g2	ure2 [Gossypium arboreum]
c26140_g1	PREDICTED: uncharacterized protein LOC103984604 [Musa acuminata subsp. malaccensis]
c26178_g1	PREDICTED: clathrin interactor EPSIN 2 isoform X3 [Vitis vinifera]
c26182_g1	PREDICTED: homeobox-leucine zipper protein ANTHOCYANINLESS 2-like isoform X1 [Arachis duranensis]
c26198_g1	unnamed protein product [Coffea canephora]
c26207_g1	PREDICTED: probable flavin-containing monooxygenase 1 [Nelumbo nucifera]
c26226_g1	#N/A
c26254_g1	#N/A
c2625_g1	PREDICTED: transcription factor VOZ1 isoform X1 [Phoenix dactylifera]
c26318_g1	hypothetical protein LR48_Vigan1082s000100 [Vigna angularis]
c26357_g1	PREDICTED: uncharacterized protein LOC102659412 [Glycine max]
c26368_g1	PREDICTED: putative HVA22-like protein g [Phoenix dactylifera]
c26376_g1	PREDICTED: putative pentatricopeptide repeat-containing protein At5g59200, chloroplastic [Malus domestica]
c26401_g1	PREDICTED: OBERON-like protein isoform X2 [Elaeis guineensis]
c26423_g1	putative adenylate kinase 2, chloroplastic [Ananas comosus]
c26429_g1	PREDICTED: rRNA methyltransferase, mitochondrial-like [Phoenix dactylifera]
c26445_g1	hypothetical protein SORBIDRAFT_06g033160 [Sorghum bicolor]
c26493_g1	PREDICTED: BEL1-like homeodomain protein 4 [Nelumbo nucifera]
c26499_g1	calmodulin binding protein, putative [Ricinus communis]
c26515_g1	Mitoferrin, partial [Anthurium amnicola]
c26554_g1	PREDICTED: cyanate hydratase [Vigna radiata var. radiata]
c26583_g1	PREDICTED: E3 ubiquitin protein ligase RIN2-like isoform X2 [Pyrus x bretschneideri]
c26595_g1	PREDICTED: uridine-cytidine kinase C-like isoform X1 [Elaeis guineensis]
c26649_g2	PREDICTED: uncharacterized protein LOC103982653 [Musa acuminata subsp. malaccensis]
c26753_g1	PREDICTED: dof zinc finger protein DOF3.6-like [Nicotiana tabacum]
c26759_g1	PREDICTED: uncharacterized protein DDB_G0283697 [Nelumbo nucifera]
c26798_g1	PREDICTED: exo-poly-alpha-D-galacturonosidase-like [Glycine max]
c26839_g1	hypothetical protein TSUD_27890 [Trifolium subterraneum]
c26866_g1	PREDICTED: anamorsin homolog isoform X1 [Vitis vinifera]
c26871_g1	PREDICTED: uncharacterized protein LOC107911477 [Gossypium hirsutum]
c26881_g2	PREDICTED: formin-like protein 1 [Nelumbo nucifera]
c26883_g1	GTP-binding protein SAR1A [Triticum urartu]
c26911_g1	PREDICTED: 1,4-Dihydroxy-2-naphthoyl-CoA synthase, peroxisomal-like [Malus domestica]
c26965_g1	PREDICTED: probable sugar phosphate/phosphate translocator At3g17430 [Glycine max]
c26983_g1	protein with unknown function [Ricinus communis]
c27027_g1	PREDICTED: protein TIFY 4B-like isoform X2 [Vitis vinifera]
c27120_g1	PREDICTED: inositol monophosphatase 3 isoform X1 [Phoenix dactylifera]
c27176_g1	Translocation protein SEC63, partial [Anthurium amnicola]
c27214_g1	PREDICTED: cationic amino acid transporter 2, vacuolar-like [Camelina sativa]
c27219_g1	PREDICTED: vesicle transport v-SNARE 13-like [Phoenix dactylifera]
c27312_g1	Androgen induced inhibitor of proliferation / pds5 isoform 2 [Theobroma cacao]
c27324_g1	PREDICTED: lipid phosphate phosphatase 2 isoform X1 [Gossypium raimondii]
c27377_g1	PREDICTED: LOW QUALITY PROTEIN: RING-H2 finger protein ATL65 [Prunus mume]
c27382_g1	PREDICTED: pyruvate kinase, cytosolic isozyme-like [Eucalyptus grandis]
c27462_g1	PREDICTED: syntaxin-61-like isoform X1 [Pyrus x bretschneideri]
c27482_g1	PREDICTED: probable acyl-activating enzyme 5, peroxisomal isoform X1 [Elaeis guineensis]
c27531_g1	PREDICTED: GDSL esterase/lipase At4g10955-like [Beta vulgaris subsp. vulgaris]
c27542_g1	-
c27564_g1	hypothetical protein POPTR_0015s07680g [Populus trichocarpa]
c27583_g1	hypothetical protein PRUPE_ppa006673mg [Prunus persica]
c27594_g1	PREDICTED: cyclin-A1-4-like [Phoenix dactylifera]
c27611_g1	PREDICTED: inositol-phosphate phosphatase-like isoform X1 [Citrus sinensis]
c27630_g1	PREDICTED: acid phosphatase 1-like [Gossypium hirsutum]
c27633_g1	Peptidyl-tRNA hydrolase 2, mitochondrial, partial [Anthurium amnicola]
c27662_g1	PREDICTED: probable beta-1,3-galactosyltransferase 20 [Nelumbo nucifera]
c27721_g1	hypothetical protein MANES_15G133600 [Manihot esculenta]
c27757_g1	PREDICTED: non-lysosomal glucosylceramidase-like [Setaria italica]
c27775_g1	PREDICTED: uncharacterized protein LOC100191798 isoform X1 [Zea mays]
c27827_g1	PREDICTED: potassium transporter 10-like [Gossypium hirsutum]
c27859_g1	PREDICTED: psbP domain-containing protein 4, chloroplastic [Glycine max]
c27945_g1	PREDICTED: BEL1-like homeodomain protein 4 [Nelumbo nucifera]
c27945_g2	hypothetical protein PRUPE_ppa001286mg [Prunus persica]
c27970_g1	putative LRR receptor-like serine/threonine-protein kinase At1g56140 family [Cajanus cajan]
c27985_g1	Mitochondrial substrate carrier family protein [Theobroma cacao]
c28032_g1	hypothetical protein OsI_07473 [Oryza sativa Indica Group]
c28077_g1	hypothetical protein MANES_01G120100 [Manihot esculenta]
c28102_g1	#N/A
c28233_g1	PREDICTED: polygalacturonate 4-alpha-galacturonosyltransferase isoform X2 [Prunus mume]
c28267_g1	PREDICTED: universal stress protein A-like protein [Amborella trichopoda]
c28317_g1	PREDICTED: bifunctional epoxide hydrolase 2-like [Elaeis guineensis]
c28367_g1	BRISC and BRCA1-A complex member 1, partial [Anthurium amnicola]
c28390_g1	unknown [Brassica napus]
c28391_g1	unnamed protein product [Coffea canephora]
c28420_g1	PREDICTED: tocopherol cyclase, chloroplastic isoform X1 [Glycine max]
c28640_g2	PREDICTED: uncharacterized protein LOC101222632 isoform X2 [Cucumis sativus]
c28679_g1	hypothetical protein SORBIDRAFT_10g024700 [Sorghum bicolor]
c28693_g1	hypothetical protein LR48_Vigan01g088500 [Vigna angularis]
c28706_g1	PREDICTED: heavy metal-associated isoprenylated plant protein 3-like [Gossypium arboreum]
c28858_g1	PREDICTED: probable glycosyltransferase At3g07620 [Brassica rapa]
c28861_g1	PREDICTED: alkylated DNA repair protein alkB homolog 8 [Ziziphus jujuba]
c28866_g2	PREDICTED: uncharacterized protein LOC104820723 isoform X2 [Tarenaya hassleriana]
c28921_g1	unnamed protein product [Coffea canephora]
c2893_g1	PREDICTED: putative ER lumen protein-retaining receptor C28H8.4 isoform X1 [Cucumis melo]
c29040_g1	hypothetical protein CICLE_v10014735mg [Citrus clementina]
c29135_g1	DRE-binding protein 2 [Populus trichocarpa]
c291_g1	hypothetical protein VIGAN_06142900 [Vigna angularis var. angularis]
c29202_g1	PREDICTED: probable DNA helicase MCM8 isoform X2 [Ricinus communis]
c29206_g1	predicted protein [Hordeum vulgare subsp. vulgare]
c29259_g1	PREDICTED: bet1-like SNARE 1-1 [Sesamum indicum]
c29296_g1	Levodione reductase [Cajanus cajan]
c29344_g1	hypothetical protein CISIN_1g016454mg [Citrus sinensis]
c29377_g1	PREDICTED: protein STRUBBELIG-RECEPTOR FAMILY 3 isoform X2 [Phoenix dactylifera]
c29418_g2	PREDICTED: probable LRR receptor-like serine/threonine-protein kinase At1g56140 isoform X1 [Vitis vinifera]
c29516_g1	PREDICTED: uncharacterized protein LOC103710911 [Phoenix dactylifera]
c29520_g1	PREDICTED: transcription factor bHLH62-like [Gossypium hirsutum]
c29557_g1	PREDICTED: costars family protein [Brachypodium distachyon]
c29584_g1	PREDICTED: uncharacterized protein LOC107031781 [Solanum pennellii]
c29616_g1	PREDICTED: LOB domain-containing protein 12-like [Jatropha curcas]
c29617_g1	PREDICTED: exocyst complex component SEC5A-like [Ziziphus jujuba]
c2966_g1	hypothetical protein ZOSMA_70G00430 [Zostera marina]
c29674_g1	hypothetical protein CISIN_1g007666mg [Citrus sinensis]
c29695_g1	PREDICTED: chaperone protein dnaJ 15-like isoform X1 [Elaeis guineensis]
c29695_g2	PREDICTED: chaperone protein dnaJ 15-like isoform X1 [Nelumbo nucifera]
c29722_g1	conserved hypothetical protein [Ricinus communis]
c29744_g1	PREDICTED: tripeptidyl-peptidase 2-like isoform X2 [Pyrus x bretschneideri]
c29798_g1	PREDICTED: probable indole-3-acetic acid-amido synthetase GH3.5 isoform X2 [Musa acuminata subsp. malaccensis]
c29864_g1	hypothetical protein TSUD_168510 [Trifolium subterraneum]
c29901_g1	PREDICTED: protein SIEL [Fragaria vesca subsp. vesca]
c29902_g1	hypothetical protein SETIT_035375mg [Setaria italica]
c29908_g1	PREDICTED: bis(5'-adenosyl)-triphosphatase [Brachypodium distachyon]
c29909_g1	hypothetical protein L484_013362 [Morus notabilis]
c30024_g1	PREDICTED: probable serine/threonine-protein kinase WNK5 [Solanum pennellii]
c30027_g1	PREDICTED: putative threonine aspartase isoform X2 [Cucumis melo]
c30038_g1	PREDICTED: glucose-1-phosphate adenylyltransferase large subunit 3, chloroplastic/amyloplastic [Nicotiana tomentosiformis]
c30113_g1	PREDICTED: dephospho-CoA kinase [Phoenix dactylifera]
c30119_g1	PREDICTED: uncharacterized protein LOC103971671 isoform X1 [Musa acuminata subsp. malaccensis]
c30172_g2	PREDICTED: uncharacterized protein LOC108463499 [Gossypium arboreum]
c30187_g2	Ribosomal RNA small subunit methyltransferase b [Zostera marina]
c30193_g1	hypothetical protein B456_001G195600 [Gossypium raimondii]
c3020_g1	Phytoene desaturase 3 isoform 1 [Theobroma cacao]
c30253_g1	PREDICTED: U-box domain-containing protein 4-like isoform X1 [Gossypium hirsutum]
c3031_g1	hypothetical protein POPTR_0008s22330g [Populus trichocarpa]
c30368_g1	PREDICTED: uncharacterized protein LOC103995713 [Musa acuminata subsp. malaccensis]
c30386_g1	PREDICTED: uncharacterized protein LOC102624690 [Citrus sinensis]
c30405_g1	Putative 1-aminocyclopropane-1-carboxylate deaminase [Anthurium amnicola]
c30479_g1	PREDICTED: dol-P-Man:Man(5)GlcNAc(2)-PP-Dol alpha-1,3-mannosyltransferase [Setaria italica]
c30629_g1	Basic-leucine zipper domain-containing protein [Cynara cardunculus var. scolymus]
c30634_g1	PREDICTED: cytokinin riboside 5'-monophosphate phosphoribohydrolase LOG1-like isoform X1 [Populus euphratica]
c30694_g2	hypothetical protein EUTSA_v10022840mg [Eutrema salsugineum]
c30708_g1	PREDICTED: ADP-ribosylation factor GTPase-activating protein AGD7-like [Gossypium hirsutum]
c30723_g1	hypothetical protein POPTR_0018s10020g [Populus trichocarpa]
c30788_g1	PREDICTED: uncharacterized protein LOC100193996 isoform X1 [Zea mays]
c30834_g1	PREDICTED: glutathione S-transferase omega-like 2 [Sesamum indicum]
c30836_g1	glycosyltransferase [Zea mays]
c30836_g2	hypothetical protein ZOSMA_89G00170 [Zostera marina]
c30836_g3	PREDICTED: uncharacterized protein LOC101784684 [Setaria italica]
c31022_g1	PREDICTED: mitochondrial amidoxime-reducing component 1-like [Arachis duranensis]
c31039_g1	Annexin D2, partial [Anthurium amnicola]
c31064_g1	hypothetical protein PRUPE_ppa001486mg [Prunus persica]
c31065_g1	OSJNBa0004N05.17 [Oryza sativa Japonica Group]
c31073_g1	PREDICTED: protein LURP-one-related 10-like [Nicotiana tabacum]
c31103_g1	hypothetical protein VITISV_009884 [Vitis vinifera]
c31104_g1	#N/A
c31124_g1	D-amino-acid transaminase, chloroplastic [Ananas comosus]
c31162_g2	PREDICTED: nuclear transport factor 2 isoform X2 [Elaeis guineensis]
c31222_g1	PREDICTED: non-specific lipid transfer protein GPI-anchored 1 [Malus domestica]
c31238_g1	PREDICTED: 1-deoxy-D-xylulose 5-phosphate reductoisomerase, chloroplastic [Phoenix dactylifera]
c31263_g1	PREDICTED: protein CLT1, chloroplastic-like isoform X2 [Arachis duranensis]
c31265_g1	Ureide permease 2, putative, expressed [Oryza sativa Japonica Group]
c31271_g1	PREDICTED: uncharacterized protein LOC103719766 isoform X4 [Phoenix dactylifera]
c31273_g1	hypothetical protein VITISV_034590 [Vitis vinifera]
c31292_g1	RING-H2 zinc finger protein [Medicago truncatula]
c31295_g1	PREDICTED: ubiquitin carboxyl-terminal hydrolase 2-like isoform X2 [Nelumbo nucifera]
c31301_g2	#N/A
c31322_g1	PREDICTED: DNA polymerase alpha subunit B isoform X1 [Nelumbo nucifera]
c31353_g1	Uncharacterized protein TCM_039416 [Theobroma cacao]
c31396_g1	PREDICTED: probable folate-biopterin transporter 4 [Glycine max]
c31405_g1	PREDICTED: ubiquitin carboxyl-terminal hydrolase isozyme L3-like [Oryza brachyantha]
c31476_g1	PREDICTED: uncharacterized protein LOC105647604 [Jatropha curcas]
c31500_g1	hypothetical protein MANES_16G110100 [Manihot esculenta]
c31516_g1	maternal effect embryoarrest 60 [Zostera marina]
c31581_g1	PREDICTED: protein FAM133-like [Camelina sativa]
c31651_g1	PREDICTED: F-box protein SKIP31 isoform X1 [Elaeis guineensis]
c31708_g1	PREDICTED: transcription factor bHLH35-like isoform X1 [Sesamum indicum]
c31713_g1	PREDICTED: uncharacterized protein LOC105050482 isoform X1 [Elaeis guineensis]
c31729_g1	hypothetical protein CISIN_1g004453mg [Citrus sinensis]
c3172_g1	PREDICTED: homeobox-leucine zipper protein ATHB-53-like isoform X3 [Brassica napus]
c31742_g1	PREDICTED: exportin-7 isoform X3 [Vitis vinifera]
c31794_g1	PREDICTED: sucrose transport protein SUC4-like isoform X1 [Nicotiana tomentosiformis]
c31819_g1	PREDICTED: protein NLRC3 isoform X1 [Fragaria vesca subsp. vesca]
c31868_g1	PREDICTED: uncharacterized protein LOC100821022 isoform X1 [Brachypodium distachyon]
c31940_g1	hypothetical protein ZOSMA_15G00420 [Zostera marina]
c31964_g1	unnamed protein product [Coffea canephora]
c32044_g1	hypothetical protein TSUD_147890 [Trifolium subterraneum]
c32091_g1	putative phenylalanine--tRNA ligase beta subunit [Morus notabilis]
c32092_g1	methionine aminopeptidase 1, putative, expressed [Oryza sativa Japonica Group]
c32148_g1	hypothetical protein PHAVU_006G082600g [Phaseolus vulgaris]
c32169_g1	#N/A
c32230_g1	PREDICTED: uncharacterized protein LOC103336599 [Prunus mume]
c32231_g1	hypothetical protein F511_26726 [Dorcoceras hygrometricum]
c32340_g1	hypothetical protein SORBIDRAFT_09g005700 [Sorghum bicolor]
c32371_g1	hypothetical protein POPTR_0002s03070g [Populus trichocarpa]
c32390_g1	PREDICTED: arogenate dehydratase/prephenate dehydratase 6, chloroplastic-like [Solanum lycopersicum]
c32432_g1	PREDICTED: nucleobase-ascorbate transporter 6-like [Elaeis guineensis]
c32475_g1	PREDICTED: LOW QUALITY PROTEIN: DNA repair protein RadA-like [Phoenix dactylifera]
c32483_g1	Transcription factor GTE9 [Anthurium amnicola]
c32509_g1	PREDICTED: uncharacterized protein LOC103697330, partial [Phoenix dactylifera]
c32512_g1	PREDICTED: uncharacterized protein LOC100832322 [Brachypodium distachyon]
c32520_g2	hypothetical protein MANES_14G014100 [Manihot esculenta]
c32525_g1	PREDICTED: mitogen-activated protein kinase 20-like isoform X1 [Arachis ipaensis]
c32547_g1	GTP-binding protein [Pisum sativum]
c3259_g1	PREDICTED: activator of 90 kDa heat shock protein ATPase homolog [Elaeis guineensis]
c32601_g2	hypothetical protein PRUPE_ppa000868mg [Prunus persica]
c32630_g1	PREDICTED: diphthamide biosynthesis protein 2 [Pyrus x bretschneideri]
c32680_g1	pectate lyase family protein [Populus trichocarpa]
c32701_g1	PREDICTED: carbon catabolite repressor protein 4 homolog 6 isoform X5 [Nelumbo nucifera]
c32709_g1	RecName: Full=Probable aldo-keto reductase 2
c32758_g1	PREDICTED: mediator of RNA polymerase II transcription subunit 11 [Nelumbo nucifera]
c32773_g1	PREDICTED: uncharacterized protein LOC103716594 [Phoenix dactylifera]
c32789_g1	WD40 repeat protein [Solanum tuberosum]
c32808_g1	PREDICTED: probable serine acetyltransferase 2 isoform X1 [Phoenix dactylifera]
c32898_g2	PREDICTED: L-ascorbate oxidase homolog [Phoenix dactylifera]
c32930_g1	PREDICTED: probable mediator of RNA polymerase II transcription subunit 26b [Nelumbo nucifera]
c32968_g1	PREDICTED: protein LONGIFOLIA 1 isoform X1 [Phoenix dactylifera]
c32970_g1	PREDICTED: monocopper oxidase-like protein SKU5 [Phoenix dactylifera]
c33040_g2	PREDICTED: dolichol kinase isoform X1 [Malus domestica]
c33095_g1	PREDICTED: probable inactive poly [ADP-ribose] polymerase SRO1 [Musa acuminata subsp. malaccensis]
c33109_g1	PREDICTED: tyrosine-specific transport protein-like isoform X1 [Arachis ipaensis]
c33136_g1	PREDICTED: uncharacterized protein LOC107491213 isoform X2 [Arachis duranensis]
c33148_g1	hypothetical protein CISIN_1g003934mg [Citrus sinensis]
c33198_g1	hypothetical protein PRUPE_ppa011984mg [Prunus persica]
c33214_g1	PREDICTED: carboxypeptidase D-like [Oryza brachyantha]
c33222_g1	hypothetical protein CISIN_1g007311mg [Citrus sinensis]
c33271_g1	Suppressor of white apricot N-terminal domain-containing protein [Cynara cardunculus var. scolymus]
c33351_g1	PREDICTED: GATA transcription factor 3-like isoform X2 [Musa acuminata subsp. malaccensis]
c33386_g1	PREDICTED: uncharacterized protein LOC105058718 [Elaeis guineensis]
c33393_g1	hypothetical protein MANES_14G015600 [Manihot esculenta]
c33418_g1	hypothetical protein PRUPE_ppa017462mg [Prunus persica]
c33442_g1	PREDICTED: leucine-rich repeat extensin-like protein 4 [Daucus carota subsp. sativus]
c33460_g1	PREDICTED: uncharacterized protein LOC104644590 [Solanum lycopersicum]
c33468_g1	PREDICTED: uncharacterized protein LOC104594692 [Nelumbo nucifera]
c33496_g2	PREDICTED: pentatricopeptide repeat-containing protein At2g02980-like [Setaria italica]
c33579_g3	PREDICTED: uncharacterized protein LOC103996133 isoform X2 [Musa acuminata subsp. malaccensis]
c33621_g1	F-box protein PP2-B1 [Zostera marina]
c33659_g1	hypothetical protein DCAR_003927 [Daucus carota subsp. sativus]
c33714_g1	hypothetical protein SORBIDRAFT_10g009550 [Sorghum bicolor]
c33808_g1	putative polyprotein [Oryza sativa Japonica Group]
c33904_g1	3-hydroxyisobutyryl-CoA hydrolase-like protein 3, mitochondrial, partial [Anthurium amnicola]
c33912_g3	PREDICTED: phospho-2-dehydro-3-deoxyheptonate aldolase 2, chloroplastic-like [Musa acuminata subsp. malaccensis]
c34048_g1	hypothetical protein ZOSMA_399G00020 [Zostera marina]
c34052_g1	PREDICTED: carboxyl-terminal-processing peptidase 2, chloroplastic isoform X1 [Vitis vinifera]
c34083_g4	Hydroxymethylglutaryl-CoA lyase, mitochondrial [Anthurium amnicola]
c34111_g1	PREDICTED: ABC transporter G family member 20-like [Nicotiana sylvestris]
c34146_g1	PREDICTED: GPI transamidase component PIG-S isoform X3 [Elaeis guineensis]
c34162_g1	conserved hypothetical protein [Ricinus communis]
c34198_g1	Non-intrinsic ABC protein 9 [Theobroma cacao]
c34275_g1	PREDICTED: vesicle-associated protein 1-2-like [Gossypium hirsutum]
c34383_g1	PREDICTED: putative tRNA pseudouridine synthase [Musa acuminata subsp. malaccensis]
c34388_g2	hypothetical protein ZOSMA_166G00190 [Zostera marina]
c34409_g1	unknown [Populus trichocarpa]
c34417_g1	hypothetical protein CISIN_1g004889mg [Citrus sinensis]
c34474_g1	hypothetical protein ARALYDRAFT_484900 [Arabidopsis lyrata subsp. lyrata]
c34489_g1	putative xyloglucan endotransglucosylase/hydrolase protein 30 [Ananas comosus]
c3448_g1	PREDICTED: selT-like protein [Phoenix dactylifera]
c34605_g1	Uncharacterized protein slp1 [Anthurium amnicola]
c34684_g1	PREDICTED: phosphoinositide phosphatase SAC2 isoform X2 [Amborella trichopoda]
c34775_g1	PREDICTED: probable protein S-acyltransferase 15 [Eucalyptus grandis]
c34925_g1	PREDICTED: probable plastid-lipid-associated protein 12, chloroplastic isoform X1 [Fragaria vesca subsp. vesca]
c35062_g1	PREDICTED: vacuole membrane protein KMS1-like [Ziziphus jujuba]
c35085_g1	conserved hypothetical protein [Ricinus communis]
c35092_g1	PREDICTED: elongation factor G-1, mitochondrial isoform X1 [Gossypium hirsutum]
c35205_g1	PREDICTED: transcription factor MYB108-like [Gossypium raimondii]
c35205_g2	hypothetical protein MANES_14G025600 [Manihot esculenta]
c35233_g1	PREDICTED: uncharacterized protein LOC103716173 isoform X6 [Phoenix dactylifera]
c35255_g1	Phospholipase A1-IIgamma [Glycine soja]
c35256_g1	Transcription factor MYB1R1 [Gossypium arboreum]
c35296_g1	#N/A
c35303_g1	PREDICTED: uncharacterized protein LOC104588582 [Nelumbo nucifera]
c35323_g1	hypothetical protein SORBIDRAFT_01g038620 [Sorghum bicolor]
c35364_g2	hypothetical protein JCGZ_07058 [Jatropha curcas]
c35485_g1	PREDICTED: uncharacterized protein LOC103930534 [Pyrus x bretschneideri]
c35512_g2	TPA: hypothetical protein ZEAMMB73_490377 [Zea mays]
c35536_g1	PREDICTED: UDP-galactose/UDP-glucose transporter 5B isoform X1 [Tarenaya hassleriana]
c35541_g1	PREDICTED: transmembrane 9 superfamily member 7 [Vigna radiata var. radiata]
c35541_g2	PREDICTED: pentatricopeptide repeat-containing protein At3g46610-like [Solanum pennellii]
c35570_g1	PREDICTED: uncharacterized protein LOC105115122 [Populus euphratica]
c35590_g1	succinate dehydrogenase subunit 4 [Populus deltoides]
c35651_g2	PREDICTED: putative cysteine-rich receptor-like protein kinase 35 [Prunus mume]
c35657_g1	PREDICTED: signal peptide peptidase-like 1 [Prunus mume]
c35766_g1	Retrovirus-related Pol polyprotein from transposon TNT 1-94 [Cajanus cajan]
c35796_g1	hypothetical protein OsI_24244 [Oryza sativa Indica Group]
c35804_g1	PREDICTED: LOB domain-containing protein 41-like [Glycine max]
c35826_g1	PREDICTED: ras-related protein RABE1c-like [Elaeis guineensis]
c35852_g1	BnaC06g28540D [Brassica napus]
c35877_g1	ferulate 5-hydroxylase [Zostera marina]
c35879_g1	PREDICTED: protein arginine N-methyltransferase 2-like [Nicotiana tabacum]
c35972_g1	hypothetical protein OsI_26881 [Oryza sativa Indica Group]
c36008_g1	hypothetical protein EUTSA_v10024497mg [Eutrema salsugineum]
c36043_g1	PREDICTED: uncharacterized protein At1g26090, chloroplastic isoform X2 [Malus domestica]
c36079_g1	PREDICTED: 1,4-dihydroxy-2-naphthoate polyprenyltransferase, chloroplastic isoform X1 [Populus euphratica]
c36114_g1	PREDICTED: E3 ubiquitin-protein ligase SINAT5-like [Sesamum indicum]
c36173_g2	retrotransposon protein, putative, Ty1-copia subclass [Oryza sativa Japonica Group]
c36192_g1	PREDICTED: uncharacterized protein LOC104602989 [Nelumbo nucifera]
c36236_g2	Auxin-induced protein 5NG4 [Aegilops tauschii]
c36245_g2	hypothetical protein CISIN_1g009900mg [Citrus sinensis]
c36249_g1	hypothetical protein L484_010864 [Morus notabilis]
c36319_g1	PREDICTED: small G protein signaling modulator 2-like isoform X4 [Phoenix dactylifera]
c36326_g2	PREDICTED: uncharacterized protein LOC105057021 isoform X4 [Elaeis guineensis]
c36385_g2	PREDICTED: uncharacterized protein LOC103995579 isoform X1 [Musa acuminata subsp. malaccensis]
c36408_g1	Ras-related small GTP-binding family protein [Theobroma cacao]
c36409_g1	PREDICTED: heparanase-like protein 3 [Musa acuminata subsp. malaccensis]
c36444_g1	PREDICTED: transcription factor HBP-1a-like isoform X2 [Elaeis guineensis]
c36451_g1	PREDICTED: protein ODORANT1-like [Gossypium raimondii]
c36476_g1	PREDICTED: AP3-complex subunit beta-A-like [Glycine max]
c36552_g2	PREDICTED: 26S protease regulatory subunit 8 homolog A-like [Phoenix dactylifera]
c36552_g3	PREDICTED: 26S protease regulatory subunit S10B homolog B [Jatropha curcas]
c36566_g1	hypothetical protein CISIN_1g040258mg [Citrus sinensis]
c36570_g1	PREDICTED: L-ascorbate oxidase homolog [Solanum lycopersicum]
c36608_g1	hypothetical protein L484_025317 [Morus notabilis]
c36617_g1	PREDICTED: cell division protein FtsY homolog, chloroplastic-like [Brassica napus]
c36664_g1	PREDICTED: uncharacterized protein LOC107642862 [Arachis ipaensis]
c36725_g2	hypothetical protein B456_006G106400 [Gossypium raimondii]
c36766_g1	PREDICTED: actin-related protein 2 isoform X1 [Populus euphratica]
c36787_g1	Preprotein translocase subunit SECY, chloroplastic, partial [Ananas comosus]
c36853_g1	PREDICTED: uncharacterized protein LOC105040784 isoform X1 [Elaeis guineensis]
c36874_g2	PREDICTED: probable sugar phosphate/phosphate translocator At3g11320 [Phoenix dactylifera]
c36875_g3	PREDICTED: WD repeat-containing protein 48 isoform X1 [Gossypium raimondii]
c36883_g1	Haloacid dehalogenase-like hydrolase superfamily protein isoform 1 [Theobroma cacao]
c36907_g1	PREDICTED: BTB/POZ domain-containing protein At5g67385 [Nicotiana sylvestris]
c36923_g1	PREDICTED: transcription factor GTE10-like [Pyrus x bretschneideri]
c36957_g1	diaminopimelate decarboxylase 2, chloroplastic [Dorcoceras hygrometricum]
c36962_g1	PREDICTED: LOW QUALITY PROTEIN: nuclear-pore anchor-like [Elaeis guineensis]
c36976_g2	PREDICTED: protein GRIP [Vitis vinifera]
c36983_g1	rhomboid protein Yucsm_RBL13 [Yucca filamentosa]
c36989_g1	PREDICTED: pentatricopeptide repeat-containing protein At1g55890, mitochondrial-like [Musa acuminata subsp. malaccensis]
c37016_g1	PREDICTED: calcineurin B-like protein 1 [Setaria italica]
c3707_g1	PREDICTED: protein SRG1-like [Elaeis guineensis]
c37237_g1	Pre-mRNA-processing protein 40A [Ananas comosus]
c37314_g1	PREDICTED: transcription factor MYB114-like isoform X2 [Gossypium hirsutum]
c37330_g1	Serine/threonine-protein phosphatase 6 regulatory subunit 3 [Anthurium amnicola]
c3733_g1	hypothetical protein POPTR_0014s16990g [Populus trichocarpa]
c37357_g1	PREDICTED: pentatricopeptide repeat-containing protein At3g53170 [Vigna radiata var. radiata]
c37393_g1	empfindlicher im dunkelroten licht 1 family protein [Populus trichocarpa]
c37409_g1	PREDICTED: ARM REPEAT PROTEIN INTERACTING WITH ABF2-like [Gossypium raimondii]
c37431_g1	PREDICTED: DNA mismatch repair protein MSH6 isoform X1 [Musa acuminata subsp. malaccensis]
c37496_g1	Phospholipid--sterol O-acyltransferase [Ananas comosus]
c37584_g1	hypothetical protein B456_009G144100 [Gossypium raimondii]
c37651_g1	PREDICTED: uncharacterized protein LOC103970749 [Musa acuminata subsp. malaccensis]
c37676_g1	calmodulin binding protein, putative [Ricinus communis]
c3767_g1	PREDICTED: uncharacterized protein At4g37920, chloroplastic [Ziziphus jujuba]
c37716_g1	hypothetical protein VITISV_036163 [Vitis vinifera]
c37795_g3	unnamed protein product [Vitis vinifera]
c37801_g1	FirrV-1-B30 precursor [Ectocarpus siliculosus]
c37833_g1	PREDICTED: uncharacterized protein LOC104234371 isoform X2 [Nicotiana sylvestris]
c37869_g2	PREDICTED: RING finger and transmembrane domain-containing protein 2-like [Musa acuminata subsp. malaccensis]
c37911_g1	PREDICTED: putative DEAD-box ATP-dependent RNA helicase 29 isoform X1 [Eucalyptus grandis]
c37968_g1	PREDICTED: protein FAR1-RELATED SEQUENCE 5-like [Elaeis guineensis]
c37978_g1	uncharacterized protein LOC100527350 [Glycine max]
c38064_g1	PREDICTED: HVA22-like protein k isoform X1 [Nicotiana tabacum]
c38070_g1	hypothetical protein CISIN_1g014251mg [Citrus sinensis]
c38106_g2	PREDICTED: calcineurin B-like protein 3 [Musa acuminata subsp. malaccensis]
c38145_g1	BnaA03g60620D [Brassica napus]
c38198_g4	-
c38250_g1	PREDICTED: WD repeat-containing protein DWA2 [Elaeis guineensis]
c38313_g1	PREDICTED: serine/threonine-protein kinase At5g01020 [Solanum lycopersicum]
c38323_g1	retrotransposon like protein [Arabidopsis thaliana]
c38324_g1	PREDICTED: uncharacterized protein LOC104609787 [Nelumbo nucifera]
c38324_g2	PREDICTED: uncharacterized protein LOC103941849 [Pyrus x bretschneideri]
c38400_g1	PREDICTED: NADPH-dependent diflavin oxidoreductase 1 isoform X1 [Vigna angularis]
c38467_g1	PREDICTED: adenine nucleotide transporter BT1, chloroplastic/mitochondrial-like [Gossypium raimondii]
c38543_g1	PREDICTED: uncharacterized protein LOC18593455 [Theobroma cacao]
c38595_g2	PREDICTED: cysteine and histidine-rich domain-containing protein RAR1-like isoform X1 [Solanum tuberosum]
c38599_g1	PREDICTED: putative wall-associated receptor kinase-like 16 [Elaeis guineensis]
c3861_g1	PREDICTED: uncharacterized protein LOC105109503 [Populus euphratica]
c38633_g1	PREDICTED: uncharacterized protein LOC105132107 [Populus euphratica]
c38723_g1	PREDICTED: ubiquitin carboxyl-terminal hydrolase 12 isoform X3 [Nelumbo nucifera]
c38819_g3	PREDICTED: calmodulin-like protein 3 [Vigna radiata var. radiata]
c3883_g1	PREDICTED: ethylene-responsive transcription factor ERF071-like [Musa acuminata subsp. malaccensis]
c38934_g1	PREDICTED: protein RER1B [Vitis vinifera]
c39081_g1	hypothetical protein CISIN_1g004174mg [Citrus sinensis]
c39097_g1	hypothetical protein SORBIDRAFT_09g005090 [Sorghum bicolor]
c39108_g1	RecName: Full=Plant intracellular Ras-group-related LRR protein 8; AltName: Full=Intracellular Ras-group-related LRR protein 8; Short=OsIRL8
c39158_g1	-
c39166_g5	E3 ubiquitin ligase RNF4 [Triticum urartu]
c39194_g1	PREDICTED: uncharacterized protein LOC104597433 [Nelumbo nucifera]
c39233_g1	hypothetical protein SORBI_004G091100 [Sorghum bicolor]
c39248_g3	PREDICTED: uncharacterized protein LOC18591568 isoform X5 [Theobroma cacao]
c39278_g1	PREDICTED: monoacylglycerol lipase ABHD6-like isoform X1 [Musa acuminata subsp. malaccensis]
c39292_g1	PREDICTED: elongation factor Tu, mitochondrial-like [Elaeis guineensis]
c39381_g3	hypothetical protein ZOSMA_3G00930 [Zostera marina]
c39385_g1	PREDICTED: protein VACUOLELESS1 [Gossypium arboreum]
c3938_g1	PREDICTED: protein NRT1/ PTR FAMILY 7.3-like [Nelumbo nucifera]
c3939_g1	conserved hypothetical protein [Ricinus communis]
c39436_g1	PREDICTED: uncharacterized protein LOC104807150 isoform X5 [Tarenaya hassleriana]
c39473_g2	PREDICTED: switch-associated protein 70-like [Elaeis guineensis]
c39515_g4	hypothetical protein ZOSMA_21G00850 [Zostera marina]
c39534_g1	F17L21.7 [Arabidopsis thaliana]
c3953_g1	PREDICTED: uncharacterized protein LOC105041393 [Elaeis guineensis]
c39542_g3	PREDICTED: protein SCARECROW 1 [Cucumis melo]
c39543_g1	PREDICTED: probable glycosyltransferase At5g03795 isoform X2 [Glycine max]
c39561_g1	PREDICTED: golgin candidate 5-like [Glycine max]
c39564_g3	unnamed protein product [Vitis vinifera]
c39585_g4	RecName: Full=Pentatricopeptide repeat-containing protein OTP51, chloroplastic; AltName: Full=Protein ORGANELLE TRANSCRIPT PROCESSING 51; Short=OsOTP51; Flags: Precursor
c39614_g1	PREDICTED: pentatricopeptide repeat-containing protein At4g20740 [Musa acuminata subsp. malaccensis]
c39615_g1	PREDICTED: E3 ubiquitin-protein ligase HERC2-like [Citrus sinensis]
c39677_g4	Uncharacterized protein ZOSMA_461G00090 [Zostera marina]
c39720_g1	PREDICTED: proteasome subunit alpha type-2-B [Vitis vinifera]
c39722_g1	hypothetical protein CISIN_1g009078mg [Citrus sinensis]
c39788_g1	PREDICTED: pentatricopeptide repeat-containing protein At3g49170, chloroplastic isoform X1 [Nicotiana sylvestris]
c39834_g3	PREDICTED: bifunctional dTDP-4-dehydrorhamnose 3,5-epimerase/dTDP-4-dehydrorhamnose reductase [Fragaria vesca subsp. vesca]
c39852_g1	PREDICTED: LOW QUALITY PROTEIN: uncharacterized protein LOC103401735 [Malus domestica]
c39860_g1	PREDICTED: protein STRUBBELIG-RECEPTOR FAMILY 6-like [Malus domestica]
c39972_g1	uncharacterized protein LOC100274479 [Zea mays]
c40007_g1	Potassium channel tetramerisation domain-containing protein / pentapeptide repeat-containing protein [Theobroma cacao]
c40063_g3	PREDICTED: uncharacterized protein LOC103992833 [Musa acuminata subsp. malaccensis]
c40073_g2	MADS box transcription factor AG, partial [Sinofranchetia chinensis]
c40115_g2	PREDICTED: uncharacterized protein LOC104882222 [Vitis vinifera]
c40160_g2	PREDICTED: metal transporter Nramp2-like [Prunus mume]
c40170_g2	PREDICTED: ubiquitin carboxyl-terminal hydrolase 17-like isoform X2 [Phoenix dactylifera]
c40178_g1	PREDICTED: fatty acid amide hydrolase [Amborella trichopoda]
c40178_g2	OSIGBa0123D13.5 [Oryza sativa Indica Group]
c40190_g2	PREDICTED: chloroplast processing peptidase isoform X1 [Nicotiana tomentosiformis]
c40281_g1	PREDICTED: ATP-dependent DNA helicase Q-like 5 [Solanum pennellii]
c40294_g2	#N/A
c40325_g1	PREDICTED: GDP-L-galactose phosphorylase 1-like isoform X2 [Prunus mume]
c40420_g1	S-locus receptor kinase (SRK) [Zostera marina]
c40432_g1	PREDICTED: probable NOT transcription complex subunit VIP2 [Phoenix dactylifera]
c40446_g9	PREDICTED: uncharacterized protein LOC105773208 isoform X1 [Gossypium raimondii]
c40473_g1	Subtilisin-like serine protease [Zostera marina]
c40496_g2	PREDICTED: rRNA methyltransferase 1, mitochondrial [Tarenaya hassleriana]
c40533_g2	PREDICTED: nucleolin 2-like isoform X4 [Nelumbo nucifera]
c40534_g1	PREDICTED: myosin-12 [Amborella trichopoda]
c40564_g1	conserved hypothetical protein [Ricinus communis]
c40576_g2	PREDICTED: uncharacterized protein LOC103995282 isoform X2 [Musa acuminata subsp. malaccensis]
c40576_g5	Retrovirus-related Pol polyprotein from transposon TNT 1-94 [Glycine soja]
c40596_g1	#N/A
c40719_g1	PREDICTED: potassium transporter 7-like [Jatropha curcas]
c40789_g1	unknown [Medicago truncatula]
c40794_g2	PREDICTED: fructose-1,6-bisphosphatase, cytosolic [Elaeis guineensis]
c40807_g1	PREDICTED: uncharacterized protein LOC103633312 [Zea mays]
c40887_g5	PREDICTED: translation initiation factor IF-2, mitochondrial [Phoenix dactylifera]
c40898_g1	Pentatricopeptide repeat (PPR) superfamily protein [Theobroma cacao]
c40915_g1	2-phosphoglycolate phosphatase 2 isoform 1 [Theobroma cacao]
c40928_g13	PREDICTED: uncharacterized protein LOC103863313 [Brassica rapa]
c40932_g1	PREDICTED: phospholipid:diacylglycerol acyltransferase 1 [Prunus mume]
c40991_g1	PREDICTED: uncharacterized protein LOC100244432 isoform X1 [Vitis vinifera]
c41083_g4	hypothetical protein DCAR_005977 [Daucus carota subsp. sativus]
c41144_g1	PREDICTED: LOW QUALITY PROTEIN: uncharacterized protein LOC106797892, partial [Glycine max]
c41164_g1	PREDICTED: protein RIK isoform X1 [Musa acuminata subsp. malaccensis]
c41164_g2	PREDICTED: uncharacterized protein LOC102579324 isoform X1 [Solanum tuberosum]
c41197_g3	hypothetical protein TSUD_79800 [Trifolium subterraneum]
c41207_g1	#N/A
c41239_g2	-
c41249_g1	PREDICTED: uncharacterized protein LOC103411898, partial [Malus domestica]
c41250_g1	hypothetical protein OsI_17428 [Oryza sativa Indica Group]
c41291_g1	PREDICTED: ethylene-responsive transcription factor RAP2-4 [Brassica oleracea var. oleracea]
c41307_g1	PREDICTED: protein LURP-one-related 15-like [Setaria italica]
c41338_g1	PREDICTED: uncharacterized protein LOC103320274 [Prunus mume]
c41363_g3	Os07g0619200, partial [Oryza sativa Japonica Group]
c41390_g1	unnamed protein product [Coffea canephora]
c41397_g6	#N/A
c41431_g1	PREDICTED: probable protein phosphatase 2C 27 [Eucalyptus grandis]
c4144_g1	#N/A
c41483_g1	PREDICTED: uncharacterized protein LOC102625348 isoform X1 [Citrus sinensis]
c41492_g3	PREDICTED: probable methionine--tRNA ligase isoform X1 [Phoenix dactylifera]
c41563_g1	unnamed protein product [Vitis vinifera]
c41566_g1	hypothetical protein OsJ_13620 [Oryza sativa Japonica Group]
c41602_g1	PREDICTED: ADP-ribosylation factor-like protein 8A isoform X1 [Capsicum annuum]
c41609_g1	PREDICTED: uncharacterized protein LOC104612914 isoform X1 [Nelumbo nucifera]
c41619_g2	ABC transporter family protein [Hevea brasiliensis]
c41661_g1	hypothetical protein POPTR_0012s07530g [Populus trichocarpa]
c41680_g1	BRCT domain-containing protein, partial [Ananas comosus]
c41719_g1	Ferric reduction oxidase 8 [Morus notabilis]
c41767_g2	hypothetical protein PRUPE_ppa011513mg [Prunus persica]
c4183_g1	PREDICTED: putative leucine-rich repeat receptor-like serine/threonine-protein kinase At2g14440 [Ricinus communis]
c41849_g1	PREDICTED: BEACH domain-containing protein lvsA [Prunus mume]
c41860_g2	Retrovirus-related Pol polyprotein from transposon TNT 1-94 [Cajanus cajan]
c41861_g6	polyprotein [Arabidopsis thaliana]
c41901_g11	PREDICTED: beta-amylase 1, chloroplastic-like [Nicotiana tomentosiformis]
c41961_g1	PREDICTED: G-type lectin S-receptor-like serine/threonine-protein kinase B120 [Nelumbo nucifera]
c41967_g4	#N/A
c419_g1	hypothetical protein PRUPE_ppa017132mg, partial [Prunus persica]
c42023_g1	#N/A
c42032_g2	PREDICTED: glutamate dehydrogenase [Musa acuminata subsp. malaccensis]
c42037_g1	phospholipid/glycerol acyltransferase family protein [Populus trichocarpa]
c42043_g1	#N/A
c42064_g5	PREDICTED: transcription initiation factor TFIID subunit 4b-like isoform X3 [Phoenix dactylifera]
c42071_g2	hypothetical protein TSUD_70880 [Trifolium subterraneum]
c42075_g1	PREDICTED: probable copper-transporting ATPase HMA5 [Sesamum indicum]
c42082_g1	4-coumarate-CoA ligase, partial [Citrus reticulata]
c4211_g1	PREDICTED: uncharacterized protein LOC102616282 [Citrus sinensis]
c42122_g3	#N/A
c42125_g2	PREDICTED: LOW QUALITY PROTEIN: tyrosine-specific transport protein-like [Ziziphus jujuba]
c4212_g3	PREDICTED: uncharacterized protein LOC108205613 [Daucus carota subsp. sativus]
c42141_g1	PREDICTED: uncharacterized protein LOC103718151 isoform X1 [Phoenix dactylifera]
c4219_g1	PREDICTED: acyl-CoA-binding domain-containing protein 4-like [Musa acuminata subsp. malaccensis]
c4220_g1	PREDICTED: acyl carrier protein 1, chloroplastic-like [Daucus carota subsp. sativus]
c42224_g1	Wound-responsive family protein [Theobroma cacao]
c42229_g2	#N/A
c4222_g1	Phosphatase 2C family protein [Theobroma cacao]
c42249_g1	PREDICTED: NAC domain-containing protein 82-like isoform X1 [Solanum pennellii]
c42256_g1	2-oxoglutarate and Fe(II)-dependent oxygenase superfamily protein [Theobroma cacao]
c42270_g2	hypothetical protein AALP_AA1G346500, partial [Arabis alpina]
c4230_g1	PREDICTED: putative cyclin-B3-1 isoform X1 [Vitis vinifera]
c42315_g1	PREDICTED: chloroplastic group IIA intron splicing facilitator CRS1, chloroplastic [Musa acuminata subsp. malaccensis]
c42326_g1	PREDICTED: protein high chlorophyll fluorescent 107 [Gossypium arboreum]
c4233_g1	PREDICTED: malignant T-cell-amplified sequence 1 homolog [Nelumbo nucifera]
c42346_g4	Serine/threonine-protein kinase STY8 [Ananas comosus]
c42347_g4	PREDICTED: uncharacterized protein LOC104719693 [Camelina sativa]
c42406_g6	PREDICTED: uncharacterized protein LOC103434309 isoform X1 [Malus domestica]
c42409_g5	hypothetical protein SOVF_081310 [Spinacia oleracea]
c42412_g5	E3 ubiquitin-protein ligase MGRN1, partial [Anthurium amnicola]
c42439_g13	PREDICTED: uncharacterized protein LOC102582538 [Solanum tuberosum]
c4245_g1	PREDICTED: cyclin-dependent kinase E-1-like [Oryza brachyantha]
c42474_g2	PREDICTED: protein ELC-like [Amborella trichopoda]
c42496_g3	hypothetical protein VITISV_023007 [Vitis vinifera]
c42517_g1	PREDICTED: uncharacterized aarF domain-containing protein kinase At1g71810, chloroplastic isoform X4 [Phoenix dactylifera]
c42544_g10	PREDICTED: probable protein phosphatase 2C 12 isoform X1 [Ziziphus jujuba]
c42560_g1	unnamed protein product [Vitis vinifera]
c42575_g6	#N/A
c42595_g1	PREDICTED: probable acyl-activating enzyme 17, peroxisomal [Eucalyptus grandis]
c4259_g1	PREDICTED: CSC1-like protein HYP1 isoform X1 [Vitis vinifera]
c42610_g2	hypothetical protein SORBIDRAFT_07g021460 [Sorghum bicolor]
c4263_g1	copper/zinc superoxide dismutase [Citrus limon]
c42652_g3	-
c42659_g4	PREDICTED: probable xyloglucan endotransglucosylase/hydrolase protein 32 [Musa acuminata subsp. malaccensis]
c42672_g6	hypothetical protein MANES_12G007600 [Manihot esculenta]
c42691_g1	hypothetical protein CICLE_v10014762mg [Citrus clementina]
c42702_g1	hypothetical protein POPTR_0002s12590g [Populus trichocarpa]
c42773_g4	unknown [Glycine max]
c42773_g5	PREDICTED: ocs element-binding factor 1-like [Musa acuminata subsp. malaccensis]
c42790_g7	DREB2 transcription factor alpha isoform [Triticum aestivum]
c42832_g2	PREDICTED: LEAF RUST 10 DISEASE-RESISTANCE LOCUS RECEPTOR-LIKE PROTEIN KINASE-like 1.2 isoform X2 [Phoenix dactylifera]
c42833_g1	PREDICTED: small RNA degrading nuclease 3-like [Capsicum annuum]
c42843_g1	PREDICTED: histone-lysine N-methyltransferase ATX4-like isoform X1 [Elaeis guineensis]
c42878_g6	PREDICTED: BEACH domain-containing protein B isoform X1 [Ricinus communis]
c43006_g8	hypothetical protein CICLE_v10013587mg, partial [Citrus clementina]
c43069_g2	Polyprotein [Arabidopsis thaliana]
c43073_g1	PREDICTED: salicylate carboxymethyltransferase isoform X1 [Vitis vinifera]
c43080_g3	PREDICTED: glycine--tRNA ligase 2, chloroplastic/mitochondrial isoform X1 [Populus euphratica]
c43080_g6	PREDICTED: activating signal cointegrator 1 complex subunit 3 isoform X1 [Nelumbo nucifera]
c43085_g1	PREDICTED: probable gamma-secretase subunit PEN-2 [Nicotiana sylvestris]
c43126_g4	PREDICTED: TOM1-like protein 2 isoform X1 [Cicer arietinum]
c4318_g1	PREDICTED: signal peptide peptidase [Prunus mume]
c43192_g1	#N/A
c43221_g6	PREDICTED: uncharacterized protein LOC100243465 isoform X2 [Vitis vinifera]
c43228_g1	PREDICTED: uncharacterized protein LOC18606123 isoform X3 [Theobroma cacao]
c43259_g3	PREDICTED: cinnamoyl-CoA reductase 2 [Vitis vinifera]
c43285_g4	PREDICTED: elongation factor Tu GTP-binding domain-containing protein 1-like [Nelumbo nucifera]
c43296_g1	Pre-mRNA splicing Prp18-interacting factor isoform 1 [Theobroma cacao]
c43301_g3	PREDICTED: inositol-3-phosphate synthase-like [Musa acuminata subsp. malaccensis]
c43303_g1	PREDICTED: quinone oxidoreductase-like protein 2 homolog [Sesamum indicum]
c43310_g1	Retrovirus-related Pol polyprotein from transposon TNT 1-94, partial [Anthurium amnicola]
c43311_g1	hypothetical protein TSUD_150940 [Trifolium subterraneum]
c43313_g2	hypothetical protein TSUD_379700 [Trifolium subterraneum]
c43315_g3	hypothetical protein SOVF_114690 [Spinacia oleracea]
c43329_g3	PREDICTED: germin-like protein 21 isoform X1 [Glycine max]
c4333_g1	PREDICTED: serine/threonine-protein kinase MRCK alpha [Jatropha curcas]
c43347_g1	PREDICTED: phosphatidylinositol/phosphatidylcholine transfer protein SFH13-like isoform X3 [Musa acuminata subsp. malaccensis]
c43393_g2	hypothetical protein VITISV_037543 [Vitis vinifera]
c43393_g4	polyprotein, putative [Arabidopsis thaliana]
c43406_g1	#N/A
c43410_g1	PREDICTED: uncharacterized protein LOC104109907 [Nicotiana tomentosiformis]
c43430_g11	PREDICTED: V-type proton ATPase subunit F [Elaeis guineensis]
c43430_g8	PREDICTED: uncharacterized protein LOC100191818 isoform X1 [Zea mays]
c43448_g5	PREDICTED: uncharacterized ATP-dependent helicase C29A10.10c-like isoform X4 [Phoenix dactylifera]
c43452_g3	PREDICTED: uncharacterized protein LOC106410831 [Brassica napus]
c43459_g3	hypothetical protein ZOSMA_199G00340 [Zostera marina]
c43501_g1	PREDICTED: pumilio homolog 24 [Solanum lycopersicum]
c43508_g3	PREDICTED: uncharacterized protein LOC103333312 [Prunus mume]
c43522_g3	PREDICTED: uncharacterized protein LOC104804969, partial [Tarenaya hassleriana]
c43539_g2	#N/A
c43557_g3	-
c43557_g9	#N/A
c43558_g1	DC-STAMP domain-containing protein 2, partial [Anthurium amnicola]
c43572_g5	hypothetical protein PRUPE_ppa019371mg, partial [Prunus persica]
c4359_g1	hypothetical protein MANES_14G105600 [Manihot esculenta]
c43621_g1	Retrovirus-related Pol polyprotein from transposon TNT 1-94 [Cajanus cajan]
c43631_g1	PREDICTED: uncharacterized protein LOC103647738 isoform X1 [Zea mays]
c4363_g1	PREDICTED: protein-L-isoaspartate O-methyltransferase-like isoform X1 [Nelumbo nucifera]
c43671_g1	PREDICTED: uncharacterized protein LOC103647738 isoform X1 [Zea mays]
c43681_g1	PREDICTED: uncharacterized protein LOC104905571 [Beta vulgaris subsp. vulgaris]
c43705_g1	PREDICTED: fasciclin-like arabinogalactan protein 8 [Elaeis guineensis]
c43711_g1	PREDICTED: protein BCCIP homolog isoform X2 [Oryza sativa Japonica Group]
c43718_g1	PREDICTED: phosphatidylinositol/phosphatidylcholine transfer protein SFH8-like isoform X4 [Nelumbo nucifera]
c43759_g1	PREDICTED: protein usf-like [Gossypium hirsutum]
c43768_g1	Os06g0634300, partial [Oryza sativa Japonica Group]
c43794_g1	putative CRM domain-containing protein, chloroplastic [Ananas comosus]
c43815_g1	PREDICTED: AT-rich interactive domain-containing protein 5-like isoform X2 [Elaeis guineensis]
c43829_g1	PREDICTED: fasciclin-like arabinogalactan protein 1 [Gossypium raimondii]
c43842_g1	PREDICTED: trophinin [Vigna radiata var. radiata]
c43846_g1	PREDICTED: desumoylating isopeptidase 1-like [Pyrus x bretschneideri]
c43873_g1	PREDICTED: uncharacterized protein LOC105119582 [Populus euphratica]
c43899_g1	PREDICTED: U2 small nuclear ribonucleoprotein B'' 2 isoform X1 [Tarenaya hassleriana]
c43937_g1	Patellin-3, partial [Anthurium amnicola]
c43942_g1	PREDICTED: uncharacterized protein LOC104104712 [Nicotiana tomentosiformis]
c43950_g1	PREDICTED: uncharacterized protein LOC106341213 [Brassica oleracea var. oleracea]
c43958_g1	PREDICTED: uncharacterized protein LOC103707438 [Phoenix dactylifera]
c43982_g1	PREDICTED: serine/threonine-protein phosphatase 4 regulatory subunit 3-like isoform X4 [Elaeis guineensis]
c43989_g1	PREDICTED: vesicle-fusing ATPase isoform X1 [Theobroma cacao]
c44047_g1	PREDICTED: auxin-responsive protein IAA1 [Nelumbo nucifera]
c44049_g1	hypothetical protein PRUPE_ppa013711mg [Prunus persica]
c44080_g1	PREDICTED: uncharacterized protein LOC18611579 [Theobroma cacao]
c44095_g1	PREDICTED: neurofilament heavy polypeptide isoform X1 [Cucumis melo]
c44123_g1	PREDICTED: uncharacterized protein LOC101772147 [Setaria italica]
c44129_g1	PREDICTED: bifunctional epoxide hydrolase 2-like isoform X3 [Phoenix dactylifera]
c44157_g1	PREDICTED: uncharacterized GPI-anchored protein At5g19250-like [Oryza brachyantha]
c44158_g1	Early nodulin 55-2 precursor, putative [Ricinus communis]
c44165_g1	hypothetical protein MANES_02G192700 [Manihot esculenta]
c44195_g1	hypothetical protein CICLE_v10004875mg [Citrus clementina]
c44230_g1	PREDICTED: uncharacterized protein LOC103977602 isoform X1 [Musa acuminata subsp. malaccensis]
c44314_g1	PREDICTED: uncharacterized protein LOC18614642 [Theobroma cacao]
c44383_g1	GTF2H2, partial [Sarcandra glabra]
c44426_g1	PREDICTED: peroxisomal multifunctional enzyme type 2-like [Zea mays]
c44442_g1	PREDICTED: dynamin-related protein 5A [Prunus mume]
c44481_g1	PREDICTED: expansin-A1 [Arachis ipaensis]
c44525_g1	PREDICTED: uncharacterized protein LOC107800610 isoform X1 [Nicotiana tabacum]
c44646_g1	unnamed protein product [Vitis vinifera]
c44679_g1	PREDICTED: probable aldo-keto reductase 2 [Fragaria vesca subsp. vesca]
c44739_g1	PREDICTED: uncharacterized protein LOC104233533 [Nicotiana sylvestris]
c44979_g1	PREDICTED: monothiol glutaredoxin-S17 [Nicotiana tomentosiformis]
c451_g1	PREDICTED: 21 kDa protein-like [Musa acuminata subsp. malaccensis]
c45231_g1	PREDICTED: 3-ketoacyl-CoA synthase 1 [Vigna radiata var. radiata]
c45434_g1	PREDICTED: putative glutaredoxin-C14 [Musa acuminata subsp. malaccensis]
c457_g1	PREDICTED: U-box domain-containing protein 4-like [Nicotiana tabacum]
c45920_g1	unnamed protein product [Coffea canephora]
c4615_g1	PREDICTED: jasmonic acid-amido synthetase JAR1-like isoform X2 [Nicotiana tabacum]
c47771_g1	hypothetical protein MANES_S079200 [Manihot esculenta]
c47802_g1	PREDICTED: proteasome subunit alpha type-4 [Gossypium arboreum]
c47818_g1	PREDICTED: methionine S-methyltransferase [Jatropha curcas]
c47825_g1	PREDICTED: IAA-amino acid hydrolase ILR1-like 5 isoform X1 [Nicotiana sylvestris]
c47870_g1	PREDICTED: PRA1 family protein F2-like [Nicotiana tomentosiformis]
c47874_g1	PREDICTED: probable beta-1,3-galactosyltransferase 9 [Malus domestica]
c47915_g1	PREDICTED: 14 kDa proline-rich protein DC2.15-like [Musa acuminata subsp. malaccensis]
c47927_g1	Actin-depolymerizing factor 1 [Anthurium amnicola]
c47938_g1	zinc finger ccch domain-containing protein 11 [Morella rubra]
c47954_g1	PREDICTED: sec1 family domain-containing protein MIP3 isoform X1 [Theobroma cacao]
c47960_g1	ubiquinol-cytochrome c reductase complex 6.7 kDa protein [Zea mays]
c48003_g1	Lysine-specific histone demethylase 3 [Ananas comosus]
c48045_g1	PREDICTED: probable pectate lyase 8 [Vitis vinifera]
c48048_g1	PREDICTED: uncharacterized protein LOC107844852 [Capsicum annuum]
c48109_g1	PREDICTED: WD repeat-containing protein LWD1-like [Musa acuminata subsp. malaccensis]
c48126_g1	hypothetical protein SHCRBa_093_N12_F_10 [Saccharum hybrid cultivar R570]
c48142_g1	PREDICTED: pentatricopeptide repeat-containing protein At5g46580, chloroplastic [Solanum pennellii]
c48189_g1	PREDICTED: chaperone protein dnaJ 49-like [Jatropha curcas]
c48200_g1	PREDICTED: lactoylglutathione lyase-like isoform X1 [Citrus sinensis]
c48223_g1	BnaA01g07350D [Brassica napus]
c48271_g1	PREDICTED: transcription factor DYSFUNCTIONAL TAPETUM 1-like [Vitis vinifera]
c48338_g1	Squamosa promoter-binding-like protein 17, partial [Anthurium amnicola]
c48369_g1	PREDICTED: 21 kDa protein-like [Sesamum indicum]
c4843_g1	thylakoid lumenal P17.1 family protein [Populus trichocarpa]
c48492_g1	PREDICTED: uncharacterized protein LOC103957910 [Pyrus x bretschneideri]
c48569_g1	hypothetical protein ZOSMA_64G00180 [Zostera marina]
c48732_g1	#N/A
c4876_g1	peptidoglycan-binding LysM domain protein [Medicago truncatula]
c48931_g1	hypothetical protein SORBI_001G091300 [Sorghum bicolor]
c48997_g1	PREDICTED: sister chromatid cohesion protein DCC1-like isoform X1 [Glycine max]
c49001_g1	PsbP domain-containing protein 5, chloroplastic, partial [Anthurium amnicola]
c4920_g1	PREDICTED: ubiquitin receptor RAD23c-like isoform X1 [Gossypium arboreum]
c4950_g1	Pre-mRNA-processing ATP-dependent RNA helicase prp5 [Ananas comosus]
c49631_g1	hypothetical protein ZOSMA_452G00090 [Zostera marina]
c49822_g1	hypothetical protein DCAR_001408 [Daucus carota subsp. sativus]
c49918_g1	2-oxoglutarate and Fe(II)-dependent oxygenase superfamily protein isoform 3, partial [Theobroma cacao]
c4994_g2	hypothetical protein OsI_26532 [Oryza sativa Indica Group]
c500_g1	PREDICTED: uncharacterized protein LOC104000979 [Musa acuminata subsp. malaccensis]
c5102_g1	PREDICTED: uncharacterized protein LOC106365634 [Brassica napus]
c51157_g1	-
c52678_g1	Adaptin family protein [Theobroma cacao]
c52738_g1	PREDICTED: elongation factor Tu, chloroplastic-like [Brassica napus]
c52744_g1	PREDICTED: uncharacterized protein LOC103720843 isoform X3 [Phoenix dactylifera]
c52752_g1	PREDICTED: ALG-2 interacting protein X [Cicer arietinum]
c52762_g1	PREDICTED: 26S protease regulatory subunit 8 homolog A [Amborella trichopoda]
c52767_g1	RAB1-like [Poa pratensis]
c52773_g1	PREDICTED: uncharacterized protein LOC18438886 [Amborella trichopoda]
c52789_g1	Abhydrolase domain-containing protein 4 [Anthurium amnicola]
c52834_g1	PREDICTED: probable polyribonucleotide nucleotidyltransferase 1, chloroplastic isoform X1 [Eucalyptus grandis]
c52838_g1	PREDICTED: DNA damage-binding protein 1 [Vitis vinifera]
c52848_g1	PREDICTED: peptide-N4-(N-acetyl-beta-glucosaminyl)asparagine amidase A-like isoform X3 [Nelumbo nucifera]
c52869_g1	PREDICTED: probable WRKY transcription factor 4 [Nicotiana tabacum]
c52881_g1	hypothetical protein PRUPE_ppa001374mg [Prunus persica]
c52918_g1	PREDICTED: proteasome subunit beta type-4-like [Phoenix dactylifera]
c52958_g1	PREDICTED: GTPase HflX-like [Gossypium hirsutum]
c52977_g1	#N/A
c53005_g1	hypothetical protein CISIN_1g001506mg [Citrus sinensis]
c53019_g1	C2H2-type zinc finger protein 1 [Populus trichocarpa]
c53028_g1	PREDICTED: protein tesmin/TSO1-like CXC 5 [Ziziphus jujuba]
c53040_g1	PREDICTED: calreticulin-3 [Prunus mume]
c53043_g1	PREDICTED: uncharacterized protein LOC103986871 [Musa acuminata subsp. malaccensis]
c53061_g1	PREDICTED: threonine synthase 1, chloroplastic [Jatropha curcas]
c53105_g1	PREDICTED: proteasome subunit alpha type-7 [Malus domestica]
c53109_g1	receptor serine-threonine protein kinase, putative [Ricinus communis]
c53131_g1	hypothetical protein ACMD2_02141 [Ananas comosus]
c53148_g1	OSJNBa0084K11.20 [Oryza sativa Japonica Group]
c53162_g1	PREDICTED: uncharacterized protein LOC100260596 [Vitis vinifera]
c53190_g1	pentatricopeptide repeat-containing protein, putative [Ricinus communis]
c5326_g1	PREDICTED: calcium uptake protein 1 homolog, mitochondrial-like [Cicer arietinum]
c53378_g1	PREDICTED: solute carrier family 35 member F1-like [Elaeis guineensis]
c53384_g1	hypothetical protein MANES_05G165700 [Manihot esculenta]
c53396_g1	PREDICTED: probable glucan 1,3-alpha-glucosidase [Vitis vinifera]
c53419_g1	PREDICTED: persulfide dioxygenase ETHE1 homolog, mitochondrial-like isoform X1 [Gossypium hirsutum]
c53421_g1	hypothetical protein POPTR_0013s08150g [Populus trichocarpa]
c53448_g1	PREDICTED: cysteine synthase, chloroplastic/chromoplastic [Theobroma cacao]
c53462_g1	hypothetical protein AMTR_s00049p00187420 [Amborella trichopoda]
c53509_g1	hypothetical protein SORBIDRAFT_09g028480 [Sorghum bicolor]
c53544_g1	hypothetical protein CICLE_v10002020mg [Citrus clementina]
c53785_g1	PREDICTED: F-box protein At1g22220-like [Ziziphus jujuba]
c53788_g1	PREDICTED: probable esterase D14L [Gossypium hirsutum]
c53805_g1	PREDICTED: MATE efflux family protein LAL5 [Prunus mume]
c53913_g1	PREDICTED: O-acyltransferase WSD1 [Vitis vinifera]
c54702_g1	hypothetical protein POPTR_0006s10090g [Populus trichocarpa]
c54844_g1	Expansin B3, BETA 1.6 isoform 1 [Theobroma cacao]
c5559_g1	PREDICTED: uncharacterized protein LOC101258100 [Solanum lycopersicum]
c5570_g1	PREDICTED: glucan endo-1,3-beta-glucosidase 6 [Fragaria vesca subsp. vesca]
c57828_g1	PREDICTED: uncharacterized protein LOC101768656 [Setaria italica]
c57835_g1	FAS-associated factor 2-B [Morus notabilis]
c57854_g1	sucrose phosphate synthase [Dendrobium catenatum]
c57860_g1	PREDICTED: ADP-ribosylation factor-like protein 5 isoform X1 [Amborella trichopoda]
c57915_g1	PREDICTED: heat shock 70 kDa protein, mitochondrial [Cucumis sativus]
c57927_g1	PREDICTED: proteasome subunit alpha type-6-like [Nelumbo nucifera]
c57931_g1	1-phosphatidylinositol phosphodiesterase [Anthurium amnicola]
c58000_g1	PREDICTED: ELAV-like protein 4 [Capsicum annuum]
c58046_g1	PREDICTED: protein disulfide isomerase-like 2-3 [Malus domestica]
c58048_g1	Phosphoglucomutase/phosphomannomutase family protein isoform 1 [Theobroma cacao]
c58066_g1	PREDICTED: mitotic checkpoint protein BUB3.2 [Nelumbo nucifera]
c58126_g1	unknown [Zea mays]
c58139_g1	PREDICTED: clp protease-related protein At4g12060, chloroplastic [Prunus mume]
c58141_g1	PREDICTED: mediator of RNA polymerase II transcription subunit 6 [Vitis vinifera]
c58188_g1	hypothetical protein SOVF_104110 [Spinacia oleracea]
c58204_g1	Geranylgeranyl transferase type-2 subunit alpha [Morus notabilis]
c58211_g1	Os09g0466900, partial [Oryza sativa Japonica Group]
c58260_g1	hypothetical protein F383_16754 [Gossypium arboreum]
c58329_g1	PREDICTED: isocitrate dehydrogenase [NAD] catalytic subunit 5, mitochondrial [Brassica napus]
c58335_g1	PREDICTED: cyclic dof factor 3-like [Erythranthe guttata]
c58384_g1	PREDICTED: presenilin-like protein At1g08700 [Solanum lycopersicum]
c58516_g1	PREDICTED: thioredoxin domain-containing protein PLP3B-like [Capsicum annuum]
c58679_g1	PREDICTED: GATA transcription factor 24-like isoform X1 [Phoenix dactylifera]
c58729_g1	PREDICTED: uncharacterized protein At4g28440 [Vitis vinifera]
c587_g1	hypothetical protein OsJ_08689 [Oryza sativa Japonica Group]
c58964_g1	PREDICTED: putative glucan endo-1,3-beta-glucosidase GVI [Nelumbo nucifera]
c59151_g1	PREDICTED: uncharacterized protein LOC105111485 [Populus euphratica]
c59922_g1	hypothetical protein ZOSMA_7G01380 [Zostera marina]
c60080_g1	PREDICTED: dihydroflavonol-4-reductase-like [Camelina sativa]
c60116_g1	-
c60182_g1	-
c601_g1	Phosphatidylinositol-4-phosphate 5-kinase family protein [Zostera marina]
c60363_g1	#N/A
c61057_g1	PREDICTED: uncharacterized protein LOC101244226 [Solanum lycopersicum]
c61493_g1	#N/A
c614_g1	PREDICTED: guanine nucleotide-binding protein subunit beta isoform X3 [Elaeis guineensis]
c6185_g1	PREDICTED: receptor-like protein kinase HERK 1 [Brachypodium distachyon]
c62674_g1	PREDICTED: chlorophyll a-b binding protein 8, chloroplastic [Sesamum indicum]
c62675_g1	PREDICTED: ras-related protein RABA5a [Cicer arietinum]
c62679_g1	hypothetical protein POPTR_0006s24730g [Populus trichocarpa]
c62713_g1	PREDICTED: proteasome subunit beta type-5-like [Nicotiana tabacum]
c62717_g1	PREDICTED: ras-related protein RABA1f-like [Oryza brachyantha]
c62750_g1	PREDICTED: myosin-binding protein 7-like [Arachis ipaensis]
c62755_g1	PREDICTED: ethylene-responsive transcription factor 1B-like [Capsicum annuum]
c62762_g1	PREDICTED: ferredoxin, chloroplastic [Capsicum annuum]
c62779_g1	PREDICTED: ubiquitin-fold modifier 1 [Amborella trichopoda]
c62799_g1	PREDICTED: uncharacterized protein LOC18438037 [Amborella trichopoda]
c62808_g1	hypothetical protein CISIN_1g018482mg [Citrus sinensis]
c62814_g1	PREDICTED: chlorophyll synthase, chloroplastic [Ricinus communis]
c62816_g1	PREDICTED: chaperone protein dnaJ 15-like [Nicotiana tabacum]
c62832_g1	PREDICTED: protein FAR1-RELATED SEQUENCE 11 [Vitis vinifera]
c62857_g1	Cytochrome P450 94A1 [Ananas comosus]
c62863_g1	hypothetical protein MANES_05G136000 [Manihot esculenta]
c62909_g1	-
c62910_g1	Calcium ion binding [Theobroma cacao]
c62928_g1	PREDICTED: auxin-induced protein 22D-like [Phoenix dactylifera]
c62944_g1	hypothetical protein PRUPE_ppa012739mg [Prunus persica]
c62952_g1	PREDICTED: sodium/pyruvate cotransporter BASS2, chloroplastic [Prunus mume]
c62986_g1	PREDICTED: probable zinc metalloprotease EGY1, chloroplastic [Fragaria vesca subsp. vesca]
c62990_g1	hypothetical protein DCAR_028035 [Daucus carota subsp. sativus]
c62994_g1	hypothetical protein JCGZ_08936 [Jatropha curcas]
c63022_g1	PREDICTED: uncharacterized protein LOC105047903 isoform X2 [Elaeis guineensis]
c63028_g1	PREDICTED: putative gamma-glutamylcyclotransferase At3g02910 [Vitis vinifera]
c63056_g1	PREDICTED: WD-40 repeat-containing protein MSI1 [Amborella trichopoda]
c63073_g1	PREDICTED: uncharacterized protein LOC105045921 [Elaeis guineensis]
c63097_g1	hypothetical protein CICLE_v10021302mg [Citrus clementina]
c63125_g1	PREDICTED: glutaredoxin-C8 [Phoenix dactylifera]
c63194_g1	PREDICTED: scarecrow-like protein 15 [Musa acuminata subsp. malaccensis]
c63195_g1	PREDICTED: cyclin-B1-2 [Cucumis sativus]
c63222_g1	predicted protein [Physcomitrella patens]
c63242_g1	PREDICTED: endophilin-A2 [Cicer arietinum]
c63383_g1	PREDICTED: dof zinc finger protein DOF5.7-like [Gossypium arboreum]
c63519_g1	PREDICTED: uncharacterized protein LOC101762814 [Setaria italica]
c63521_g1	PREDICTED: uncharacterized protein LOC103981108 [Musa acuminata subsp. malaccensis]
c63551_g1	PREDICTED: trihelix transcription factor ASIL1-like isoform X2 [Elaeis guineensis]
c63585_g1	PREDICTED: 40S ribosomal protein S13-like isoform X2 [Gossypium hirsutum]
c635_g1	PREDICTED: ubiquitin-conjugating enzyme E2 7-like isoform X1 [Elaeis guineensis]
c63650_g1	PREDICTED: uncharacterized protein LOC104586122 [Nelumbo nucifera]
c6372_g1	PREDICTED: protein S-acyltransferase 8-like isoform X1 [Gossypium raimondii]
c63763_g1	PREDICTED: thioredoxin reductase NTRC-like [Gossypium hirsutum]
c63772_g1	PREDICTED: carbon catabolite repressor protein 4 homolog 4 [Elaeis guineensis]
c6382_g1	PREDICTED: plastid lipid-associated protein 3, chloroplastic-like isoform X1 [Populus euphratica]
c6394_g1	PREDICTED: protein transport protein Sec24-like At3g07100 [Theobroma cacao]
c6443_g1	PREDICTED: chloroplastic group IIA intron splicing facilitator CRS1, chloroplastic isoform X1 [Zea mays]
c6479_g2	ABC transporter B family member 26 [Arabidopsis thaliana]
c65019_g1	PREDICTED: probable ribosome-binding factor A, chloroplastic [Nicotiana tabacum]
c6501_g1	adenine phosphoribosyltransferase form 2 [Oryza sativa Indica Group]
c654_g1	PREDICTED: dihydrolipoyllysine-residue succinyltransferase component of 2-oxoglutarate dehydrogenase complex 2, mitochondrial-like [Jatropha curcas]
c6551_g1	hypothetical protein CISIN_1g006035mg [Citrus sinensis]
c656_g1	PREDICTED: long-chain-alcohol oxidase FAO1 [Vitis vinifera]
c6572_g1	PREDICTED: zinc finger A20 and AN1 domain-containing stress-associated protein 8-like [Musa acuminata subsp. malaccensis]
c6635_g1	PREDICTED: basic proline-rich protein-like [Gossypium hirsutum]
c67435_g1	hypothetical protein PRUPE_ppa001108mg [Prunus persica]
c67447_g1	chlorophyll a-b binding protein 6A, chloroplastic [Solanum lycopersicum]
c67454_g1	PREDICTED: probable cytosolic oligopeptidase A [Vitis vinifera]
c67465_g1	PREDICTED: heterogeneous nuclear ribonucleoprotein R-like isoform X2 [Nelumbo nucifera]
c67471_g1	Uncharacterized protein TCM_030005 [Theobroma cacao]
c67478_g1	PREDICTED: protein SGT1 homolog isoform X1 [Elaeis guineensis]
c6750_g1	PREDICTED: uncharacterized protein At3g49720-like [Nicotiana tomentosiformis]
c67521_g1	PREDICTED: 50S ribosomal protein 6, chloroplastic [Brassica oleracea var. oleracea]
c67524_g1	unnamed protein product [Vitis vinifera]
c67563_g1	PREDICTED: uncharacterized protein LOC103704768 isoform X1 [Phoenix dactylifera]
c67570_g1	#N/A
c67577_g1	hypothetical protein MIMGU_mgv1a024577mg, partial [Erythranthe guttata]
c67592_g1	PREDICTED: uncharacterized protein LOC103422290 [Malus domestica]
c67605_g1	hypothetical protein PRUPE_ppa013184mg [Prunus persica]
c67671_g1	PREDICTED: calmodulin-binding receptor-like cytoplasmic kinase 3 isoform X2 [Nicotiana tomentosiformis]
c67699_g1	PREDICTED: uncharacterized protein LOC103999547 isoform X1 [Musa acuminata subsp. malaccensis]
c67717_g1	PREDICTED: AAA-ATPase At4g25835-like [Nicotiana tabacum]
c67718_g1	hypothetical protein LR48_Vigan01g129700 [Vigna angularis]
c67719_g1	RecName: Full=Pyruvate kinase 1, cytosolic; Short=OsPK1
c67720_g1	PREDICTED: uncharacterized protein At4g28440 [Nelumbo nucifera]
c67747_g1	hypothetical protein PRUPE_ppa012721mg [Prunus persica]
c67756_g1	PREDICTED: proline synthase co-transcribed bacterial homolog protein isoform X1 [Amborella trichopoda]
c67794_g1	PREDICTED: uncharacterized protein LOC105048647 [Elaeis guineensis]
c67801_g1	Os09g0483100 [Oryza sativa Japonica Group]
c68029_g1	PREDICTED: calcium-binding protein PBP1-like [Pyrus x bretschneideri]
c68032_g1	rhomboid protein Dioop_RBL9 [Dioscorea oppositifolia]
c68145_g1	PREDICTED: F-box/kelch-repeat protein At3g61590-like isoform X1 [Malus domestica]
c68238_g1	PREDICTED: gibberellin-regulated protein 12-like [Prunus mume]
c68296_g1	hypothetical protein TSUD_198360 [Trifolium subterraneum]
c68392_g1	unnamed protein product [Vitis vinifera]
c68399_g1	hypothetical protein glysoja_012076 [Glycine soja]
c68455_g1	hypothetical protein LR48_Vigan07g033000 [Vigna angularis]
c6847_g1	PREDICTED: protein fluG [Setaria italica]
c68514_g1	PREDICTED: tetraketide alpha-pyrone reductase 1 [Daucus carota subsp. sativus]
c685_g1	PREDICTED: chorismate mutase 1, chloroplastic-like isoform X1 [Gossypium hirsutum]
c68604_g1	hypothetical protein MANES_02G084800 [Manihot esculenta]
c68633_g1	-
c68694_g1	hypothetical protein MIMGU_mgv1a018114mg [Erythranthe guttata]
c68734_g1	ribosomal protein L35 [Arabidopsis thaliana]
c68833_g1	PREDICTED: reticulon-like protein B8 isoform X2 [Nicotiana tabacum]
c68941_g1	hypothetical protein LR48_Vigan07g037000 [Vigna angularis]
c68945_g1	Chaperone dnaJ 6 -like protein [Gossypium arboreum]
c69069_g1	PREDICTED: uncharacterized protein LOC103707059 [Phoenix dactylifera]
c69155_g1	Peptidyl-prolyl cis-trans isomerase FKBP17-2, chloroplastic [Anthurium amnicola]
c69195_g1	hypothetical protein PHAVU_011G057900g [Phaseolus vulgaris]
c6946_g1	hypothetical protein PRUPE_ppa002796mg [Prunus persica]
c69978_g1	Zinc finger AN1 domain-containing stress-associated protein 12 [Ananas comosus]
c7065_g2	xyloglucan endotransglycosylase precursor [Actinidia deliciosa]
c7164_g1	PREDICTED: glucan endo-1,3-beta-glucosidase 7-like [Nelumbo nucifera]
c7232_g1	#N/A
c7261_g1	hypothetical protein MANES_14G015600 [Manihot esculenta]
c7278_g1	PREDICTED: heavy metal-associated isoprenylated plant protein 3-like [Gossypium hirsutum]
c7491_g1	unknown [Lotus japonicus]
c7602_g1	PREDICTED: E3 ubiquitin-protein ligase ATL4-like [Musa acuminata subsp. malaccensis]
c7889_g1	hypothetical protein VITISV_024588 [Vitis vinifera]
c8175_g1	PREDICTED: random slug protein 5-like [Gossypium hirsutum]
c827_g1	PREDICTED: trigger factor-like protein TIG, Chloroplastic [Arachis duranensis]
c8595_g1	PREDICTED: thiosulfate/3-mercaptopyruvate sulfurtransferase 1, mitochondrial-like isoform X1 [Nicotiana tomentosiformis]
c8646_g1	PREDICTED: zinc finger protein ZAT11-like [Eucalyptus grandis]
c8922_g1	PREDICTED: uncharacterized protein LOC104595857 isoform X3 [Nelumbo nucifera]
c8977_g1	Actin-like ATPase superfamily protein isoform 2 [Theobroma cacao]
c9169_g1	PREDICTED: protein GDAP2 homolog isoform X1 [Vitis vinifera]
c9265_g1	PREDICTED: protein FATTY ACID EXPORT 2, chloroplastic-like [Solanum pennellii]
c9373_g1	PREDICTED: zinc finger BED domain-containing protein RICESLEEPER 2-like [Musa acuminata subsp. malaccensis]
c9727_g1	hypothetical protein CICLE_v10022007mg [Citrus clementina]
c9756_g1	PREDICTED: multiple inositol polyphosphate phosphatase 1 isoform X3 [Phoenix dactylifera]
c9856_g1	Protein of unknown function, DUF573, putative [Oryza sativa Japonica Group]
c9870_g1	PREDICTED: uncharacterized protein LOC105057948 [Elaeis guineensis]
c9881_g1	PREDICTED: cellulose synthase A catalytic subunit 9 [UDP-forming] isoform X1 [Elaeis guineensis]
c9881_g2	PREDICTED: cellulose synthase A catalytic subunit 9 [UDP-forming] isoform X2 [Elaeis guineensis]
