# Supplementary material for: Which Genes in a Typical Intertidal Seagrass (Zostera japonica) Indicate Copper-, Lead-, and Cadmium Pollution?
Source: Front Plant Sci. 2018 Oct 24;9:1545. doi: 10.3389/fpls.2018.01545 (PMC6207952; doi:10.3389/fpls.2018.01545)
Supplement: Supplementary file 5 [file Data_Sheet_4.xlsx]

## Sheet: Sheet2
treatment	gene	NR Descripntion
cu	c28877_g1	Clathrin interactor EPSIN 1 [Zostera marina]
	c32383_g1	Ubiquitin-conjugating enzyme E2 [Zostera marina]
	c33655_g1	Premnaspirodiene oxygenase [Zostera marina]
	c34401_g1	Aryl sulfotransferase [Zostera marina]
	c38267_g3	UDP-D-apiose/UDP-D-xylose synthase 2 [Zostera marina]
	c14893_g2
Pb	c36097_g2	chromatin-remodelling complex ATPase ISWI2 (ISS) [Ostreococcus tauri]
	c17077_g1	putative carboxylesterase 11 [Zostera marina]
	c17968_g1	Mitochondrial ATP synthase g subunit family protein [Zostera marina]
	c19080_g1	DNA-3-methyladenine glycosylase [Zostera marina]
	c23158_g3	Beta-galactosidase, family GH35 [Zostera marina]
	c32733_g1	Tyrosine-tRNA ligase [Zostera marina]
	c34886_g2	Nodulin MtN21 /EamA-like transporter-like protein [Zostera marina]
	c36004_g2	Ethanolamine-phosphate cytidylyltransferase [Zostera marina]
	c36201_g2	putative Serine/threonine protein kinase [Zostera marina]
	c41134_g1	putative Amine oxidase [Zostera marina]
	c41740_g1	Fatty acyl-CoA reductase [Zostera marina]
	c47806_g1
Cd	c21603_g1	NB-ARC domain-containing disease resistance protein [Zostera marina]
	c30187_g2	Ribosomal RNA small subunit methyltransferase b [Zostera marina]
	c31516_g1	maternal effect embryoarrest 60 [Zostera marina]
	c33621_g1	F-box protein PP2-B1 [Zostera marina]
	c35877_g1	ferulate 5-hydroxylase [Zostera marina]
	c40473_g1	Subtilisin-like serine protease [Zostera marina]
	c20091_g1
